# Supplementary material for: Targeted sequencing of established and candidate colorectal cancer genes in the Colon Cancer Family Registry Cohort
Source: Oncotarget. 2017 Jun 21;8(55):93450–63. doi: 10.18632/oncotarget.18596 (PMC5706810; doi:10.18632/oncotarget.18596)
Supplement: Supplementary file 2 [file oncotarget-08-93450-s002.xlsx]

## Sheet: Sup.Table1-All rare variants
#	Sanger sequencing	# of pools with variant	SNV	Gene	Genome Change	Protein_Change	dbSNP	Transcript	Strand	Exon	Transcript Position	Description	UniProt/Interpro_Domains	Highest MAF (source, population)	Summary of function	ClinVar	MT	PP2	SIFT	PROVEAN
1	yes	1	missense	ALPK2	g.chr18:56149247A>C	p.C2107W		ENST00000361673.3	-	13	6534	alpha-kinase 2	Alpha-type protein kinase; MHCK/EF2 kinase		STK		D	PrD	D	D
2	yes	1	missense	ALPK2	g.chr18:56182253G>T	p.P2001T		ENST00000361673.3	-	10	6214	alpha-kinase 2	Alpha-type protein kinase; MHCK/EF2 kinase		STK		D	PrD	D	D
3	no	1	missense	ALPK2	g.chr18:56202289C>A	p.E1710D		ENST00000361673.3	-	5	5343	alpha-kinase 2		0.000015 (ExAC, NFE)	STK		P	B	Т	T
4	no	1	missense	ALPK2	g.chr18:56203413G>A	p.P1336S		ENST00000361673.3	-	5	4219	alpha-kinase 2			STK		P	B	Т	T
5	yes	1	missense	ALPK2	g.chr18:56203863G>A	p.R1186C	rs139032503	ENST00000361673.3	-	5	3769	alpha-kinase 2		0.000116 (ESP, EA)	STK		P	PsD	D	D
6	yes	1	missense	ALPK2	g.chr18:56204113C>A	p.Q1102H		ENST00000361673.3	-	5	3519	alpha-kinase 2			STK		P	B	D	D
7	no	1	missense	ALPK2	g.chr18:56204373C>T	p.E1016K	rs184186856	ENST00000361673.3	-	5	3259	alpha-kinase 2		0.001 (1KG, EAS)	STK		P	B	Т	T
8	no	1	missense	ALPK2	g.chr18:56204995C>A	p.E808D		ENST00000361673.3	-	5	2637	alpha-kinase 2			STK		P	PsD	Т	T
9	yes	1	missense	ALPK2	g.chr18:56246639C>A	p.A457S	rs200533766	ENST00000361673.3	-	4	1582	alpha-kinase 2		0.000581 (ESP, EA)	STK		D	PrD	D	D
10	no	1	missense	ALPK2	g.chr18:56246858C>T	p.G384R		ENST00000361673.3	-	4	1363	alpha-kinase 2			STK		P	B	Т	T
11	no	1	missense	ALPK2	g.chr18:56247132G>T	p.N292K	rs376562472	ENST00000361673.3	-	4	1089	alpha-kinase 2		0.000116 (ESP, EA)	STK		P	B	Т	T
12	no	1	missense	ALPK2	g.chr18:56274561G>A	p.L74F		ENST00000361673.3	-	3	433	alpha-kinase 2	Immunoglobulin-like (1)	0.000015 (ExAC, NFE)	STK		P	PrD	Т	D
13	no	1	missense	APC	g.chr5:112102967G>C	p.G101A		ENST00000457016.1	+	4	682	adenomatous polyposis coli	Leu-rich		Wnt, cell cycle		D	PrD	Т	T
14	no	1	missense	APC	g.chr5:112151211A>G	p.D285G	rs201093383	ENST00000457016.1	+	9	1234	adenomatous polyposis coli	Leu-rich	0.00003 (ExAC, NFE)	Wnt, cell cycle	US	D	PsD	Т	D
15	yes	1	missense	APC	g.chr5:112164557T>C	p.I544T	rs144056494	ENST00000457016.1	+	14	2011	adenomatous polyposis coli	Leu-rich; Armadillo-like helical	0.002 (1KG, EUR)	Wnt, cell cycle	US	D	PsD	D	T
16	yes	1	missense	APC	g.chr5:112174770C>A	p.T1160K	rs201004111	ENST00000457016.1	+	16	3859	adenomatous polyposis coli	Ser-rich	0.000349 (ESP, EA)	Wnt, cell cycle	US	D	B		D
17	no	1	missense	APC	g.chr5:112175030G>A	p.A1247T	rs148223181	ENST00000457016.1	+	16	4119	adenomatous polyposis coli	Ser-rich	0.0023 (1KG, EUR)	Wnt, cell cycle	US	P	B		T
18	yes	1	missense	APC	g.chr5:112175363G>A	p.A1358T	rs139618756	ENST00000457016.1	+	16	4452	adenomatous polyposis coli	Ser-rich	0.000349 (ESP, EA)	Wnt, cell cycle	US	D	PrD		D
19	yes	1	stopgain	APC	g.chr5:112175521C>A	p.C1410*		ENST00000457016.1	+	16	4610	adenomatous polyposis coli	Ser-rich		Wnt, cell cycle		D			NA
20	no	1	missense	APC	g.chr5:112175711G>A	p.A1474T	rs139387758	ENST00000457016.1	+	16	4800	adenomatous polyposis coli	Ser-rich	0.009991 (ESP, AA)	Wnt, cell cycle	US	D	B		T
21	no	1	missense	APC	g.chr5:112177914A>C	p.E2208A		ENST00000457016.1	+	16	7003	adenomatous polyposis coli	Ser-rich	0.0000151 (ExAC, NFE)	Wnt, cell cycle		D	B		T
22	no	1	missense	APC	g.chr5:112178148C>T	p.A2286V	rs200587641	ENST00000457016.1	+	16	7237	adenomatous polyposis coli	Ser-rich; Adenomatous polyposis coli protein basic domain	0.001 (1KG, EUR)	Wnt, cell cycle	US	P	B		D
23	no	1	missense	APC	g.chr5:112178164A>T	p.Q2291H	rs148878262	ENST00000457016.1	+	16	7253	adenomatous polyposis coli	Ser-rich; Adenomatous polyposis coli protein basic domain	0.001 (1KG, EUR)	Wnt, cell cycle	US	P	B		T
24	yes	1	missense	APC	g.chr5:112178879C>T	p.R2530W		ENST00000457016.1	+	16	7968	adenomatous polyposis coli	Ser-rich; Adenomatous polyposis coli protein basic domain	0.0000899 (ExAC, NFE)	Wnt, cell cycle		D	PrD		D
25	no	1	missense	APC	g.chr5:112179431C>T	p.R2714C		ENST00000457016.1	+	16	8520	adenomatous polyposis coli	Ser-rich; EB-1 binding		Wnt, cell cycle		P	B		D
26	yes	1	missense	APC	g.chr5:112179657G>A	p.S2789N		ENST00000457016.1	+	16	8746	adenomatous polyposis coli	Ser-rich; EB-1 binding		Wnt, cell cycle		D	PrD		D
27	no	1	missense	AXIN2	g.chr17:63530195T>C	p.H747R	rs62640031	ENST00000375702.5	-	8	2153	axin 2		0.0000150 (ExAC, NFE)	cell proliferation		D	B	Т	T
28	yes	1	missense	AXIN2	g.chr17:63532604G>A	p.R594W	rs142670753	ENST00000375702.5	-	6	1888	axin 2		0.000233 (1KG, EUR)	cell proliferation		P	PsD	D	D
29	no	1	missense	AXIN2	g.chr17:63533877A>C	p.L426R		ENST00000375702.5	-	5	1385	axin 2	Interaction with beta-catenin		cell proliferation		D	PsD	Т	T
30	no	1	missense	AXIN2	g.chr17:63533945C>A	p.E403D		ENST00000375702.5	-	5	1317	axin 2	Interaction with GSK3B	0.0000517 (ExAC, NFE)	cell proliferation		D	B	D	D
31	no	1	missense	AXIN2	g.chr17:63554116G>A	p.A208V	rs201531372	ENST00000375702.5	-	1	731	axin 2	Regulator of G protein signalling superfamily	0.001 (1KG, EUR)	cell proliferation	US	D	B	Т	T
32	no	1	missense	BAP1	g.chr3:52437206G>A	p.T613M	rs35448940	ENST00000460680.1	-	14	2309	BRCA1 associated protein-1 (ubiquitin carboxy-terminal hydrolase)	Peptidase C12, ubiquitin carboxyl-terminal hydrolase 1	0.008625 (1KG, AFR)	Cell cycle, transcription	US	P	B	Т	T
33	yes	1	missense	BAP1	g.chr3:52438554G>A	p.R389C	rs373809972	ENST00000460680.1	-	12	1636	BRCA1 associated protein-1 (ubiquitin carboxy-terminal hydrolase)	Peptidase C12, ubiquitin carboxyl-terminal hydrolase 1	0.0000155 (ExAC, NFE)	Cell cycle, transcription		D	B	D	D
34	no	1	missense	BLM	g.chr15:91298049A>G	p.K323R	rs146504061	ENST00000355112.3	+	5	1086	Bloom syndrome, RecQ helicase-like	Necessary for interaction with SPIDR	0.000698 (ESP, EA)	DNA damage sensitivity	US	P	PrD	Т	T
35	no	1	missense	BLM	g.chr15:91303445A>G	p.I386V		ENST00000355112.3	+	6	1274	Bloom syndrome, RecQ helicase-like	Necessary for interaction with SPIDR; BDHCT	0.000015 (ExAC, NFE)	DNA damage sensitivity		D	B	Т	T
36	no	1	missense	BLM	g.chr15:91303840G>A	p.E413K		ENST00000355112.3	+	7	1355	Bloom syndrome, RecQ helicase-like	Necessary for interaction with SPIDR		DNA damage sensitivity		P	B	Т	D
37	no	1	missense	BLM	g.chr15:91303978C>T	p.P459S		ENST00000355112.3	+	7	1493	Bloom syndrome, RecQ helicase-like	Necessary for interaction with SPIDR		DNA damage sensitivity		P	B	Т	T
38	no	1	missense	BLM	g.chr15:91312777A>G	p.K839R		ENST00000355112.3	+	12	2634	Bloom syndrome, RecQ helicase-like	Helicase ATP-binding; DEAD-like helicase; DNA/RNA helicase, DEAD/DEAH box type, N-terminal	0.000015 (ExAC, NFE)	DNA damage sensitivity		D	B	Т	T
39	yes	1	missense	BLM	g.chr15:91328178C>G	p.S897C	rs750600011	ENST00000355112.3	+	14	2808	Bloom syndrome, RecQ helicase-like	Helicase C-terminal	0.0000864 (ExAC, AMR)	DNA damage sensitivity		D	PrD	D	D
40	no	2	missense	BLM	g.chr15:91334043T>A	p.H996Q		ENST00000355112.3	+	15	3106	Bloom syndrome, RecQ helicase-like	Helicase C-terminal		DNA damage sensitivity		D	B	Т	T
41	yes	1	missense	BLM	g.chr15:91337508A>G	p.Y1044C	rs747571272	ENST00000355112.3	+	16	3249	Bloom syndrome, RecQ helicase-like		0.0002 (ExAC, EAS)	DNA damage sensitivity		D	PrD	D	D
42	no	1	missense	BLM	g.chr15:91347463T>A	p.S1209T	rs1801256	ENST00000355112.3	+	19	3743	Bloom syndrome, RecQ helicase-like		0.000465 (ESP, EA)	DNA damage sensitivity	US	D	B	Т	T
43	yes	2	missense	BMPR1A	g.chr10:88681326C>T	p.R406C	rs587781332	ENST00000372037.3	+	11	1753	bone morphogenetic protein receptor, type IA	Serine/threonine-protein kinase-like domain	0.0002 (ExAC, FIN)	BMP signaling	US	D	PrD	D	D
44	no	1	missense	BRAP	g.chr12:112082242C>A	p.V514L		ENST00000327551.6	-	12	1590	BRCA1 associated protein			Cell cycle		P	B	Т	T
45	no	1	missense	BRAP	g.chr12:112119622C>T	p.V88M	rs372980593	ENST00000327551.6	-	3	312	BRCA1 associated protein		0.001 (1KG, SAS)	Cell cycle		P	B	Т	T
46	yes	1	missense	CDH1	g.chr16:68845758G>A	p.R335Q	rs373364873	ENST00000261769.5	+	7	1195	cadherin 1, type 1, E-cadherin (epithelial)	Cadherin 2	0.0014 (1KG, AMR)	Cell adhesion	US	D	PrD	D	D
47	yes	1	missense	CDH1	g.chr16:68856080C>G	p.L630V	rs2276331	ENST00000261769.5	+	12	2079	cadherin 1, type 1, E-cadherin (epithelial)	Cadherin 5	0.006 (1KG, EAS)	Cell adhesion	US	D	PrD	D	D
48	yes	1	missense	CDH1	g.chr16:68867203C>T	p.A817V	rs587782024	ENST00000261769.5	+	16	2641	cadherin 1, type 1, E-cadherin (epithelial)	Required for binding alpha, beta and gamma catenins; Cadherin	0.0000150 (ExAC, NFE)	Cell adhesion	US	D	PrD	D	D
49	yes	1	missense	CHEK2	g.chr22:29126426G>A	p.R144W		ENST00000405598.1	-	3	511	checkpoint kinase 2			DSB		P		D	T
50	yes	1	stopgain	CHEK2	g.chr22:29130427G>A	p.R95*	rs587781269	ENST00000405598.1	-	3	474	checkpoint kinase 2		0.0000867 (ExAC, AMR)	DSB	P	D		Т	NA
51	no	1	missense	CHEK2	g.chr22:29130534G>T	p.T59K	rs149991239	ENST00000405598.1	-	3	367	checkpoint kinase 2		0.000233 (ESP, , EA)	DSB	US	D	PrD	Т	D
52	yes	1	missense	CTNNB1	g.chr3:41266910T>A	p.M194K		ENST00000349496.5	+	5	861	catenin (cadherin-associated protein), beta 1, 88kDa	Armadillo-like helical		Wnt, apoptosis, transcription		D	PsD	D	D
53	no	1	missense	CTNNB1	g.chr3:41274867C>T	p.P373S		ENST00000349496.5	+	8	1397	catenin (cadherin-associated protein), beta 1, 88kDa	Armadillo-like helical	0.00006 (ExAC, NFE)	Wnt, apoptosis, transcription		D	B	Т	T
54	no	1	missense	CTNNB1	g.chr3:41275332C>G	p.P500A		ENST00000349496.5	+	9	1778	catenin (cadherin-associated protein), beta 1, 88kDa	Armadillo-like helical		Wnt, apoptosis, transcription		D	B	Т	T
55	no	1	missense	CTNNB1	g.chr3:41277260C>G	p.L577V		ENST00000349496.5	+	11	2009	catenin (cadherin-associated protein), beta 1, 88kDa	Armadillo-like helical		Wnt, apoptosis, transcription		D	PrD	Т	D
56	no	1	missense	CTNNB1	g.chr3:41277908C>G	p.D624E		ENST00000349496.5	+	12	2152	catenin (cadherin-associated protein), beta 1, 88kDa	Armadillo-like helical		Wnt, apoptosis, transcription		D	B	Т	T
57	yes	1	missense	ENG	g.chr9:130580436G>A	p.T550M		ENST00000373203.4	-	12	2049	endoglin	Ser/Thr-rich; Zona pellucida sperm-binding protein		BMP and TGFBR signalling		P	PrD	D	D
58	no	1	missense	ENG	g.chr9:130581917C>G	p.S432T		ENST00000373203.4	-	10	1695	endoglin	Ser/Thr-rich; Zona pellucida sperm-binding protein	0.0000183 (ExAC, NFE)	BMP and TGFBR signalling		P	B	Т	T
59	no	1	missense	ENG	g.chr9:130582210A>G	p.M414T		ENST00000373203.4	-	9	1641	endoglin	Ser/Thr-rich; Zona pellucida sperm-binding protein		BMP and TGFBR signalling		D	PrD	Т	T
60	no	1	missense	ENG	g.chr9:130588909T>G	p.T135P		ENST00000373203.4	-	4	803	endoglin	Required for interaction with EGL		BMP and TGFBR signalling		P	B	Т	T
61	no	1	missense	ENTPD7	g.chr10:101458454C>T	p.R392C		ENST00000370489.4	+	10	1352	ectonucleoside triphosphate diphosphohydrolase 7			Hydrolase		D	PsD	Т	D
62	no	2	missense	ENTPD7	g.chr10:101464358G>A	p.R578Q	rs200214468	ENST00000370489.4	+	13	1911	ectonucleoside triphosphate diphosphohydrolase 7		0.000116 (ESP, EA)	Hydrolase	US	D	B	Т	T
63	no	1	missense	EPCAM	g.chr2:47600994C>G	p.L78V	rs587780763	ENST00000263735.4	+	3	590	epithelial cell adhesion molecule	Thyroglobulin type-1	0.0006 (ExAC, EAS)	Cell adhesion	US	P	B	Т	T
64	no	1	missense	EPCAM	g.chr2:47602405G>C	p.R153T	rs189732445	ENST00000263735.4	+	4	816	epithelial cell adhesion molecule		0.0109 (1KG, EAS)	Cell adhesion	B	D	B	Т	T
65	no	1	missense	FGFR1	g.chr8:38297888C>G	p.M1I		ENST00000397103.1	-	2	148	fibroblast growth factor receptor 1			EGFR, transcription		P	B	Т	NA
66	no	1	missense	FZD7	g.chr2:202900982A>G	p.M538V		ENST00000286201.1	+	1	1673	frizzled class receptor 7			Wnt signaling pathway		D	B	D	D
67	yes	1	missense	HELQ	g.chr4:84328640G>C	p.P1091R		ENST00000295488.3	-	18	3434	helicase, POLQ-like			DSB		D	PsD	D	D
68	no	1	missense	HELQ	g.chr4:84337939C>T	p.R1048K	rs564635439	ENST00000295488.3	-	17	3305	helicase, POLQ-like		0.0005 (ExAC, SAS)	DSB		P	B	Т	T
69	no	1	missense	HELQ	g.chr4:84347163C>T	p.G920D		ENST00000295488.3	-	14	2921	helicase, POLQ-like			DSB		D	PrD	Т	D
70	no	1	missense	HELQ	g.chr4:84348761A>T	p.D877E	rs139048661	ENST00000295488.3	-	13	2793	helicase, POLQ-like		0.000116 (ESP, EA)	DSB		D	B	Т	T
71	no	1	missense	HELQ	g.chr4:84358065C>A	p.C665F		ENST00000295488.3	-	9	2156	helicase, POLQ-like	Helicase C-terminal		DSB		D	PrD	Т	D
72	no	1	missense	HELQ	g.chr4:84358158C>T	p.R634H	rs75013052	ENST00000295488.3	-	9	2063	helicase, POLQ-like	Helicase C-terminal	0.0424 (1KG, AFR)	DSB		D	B	Т	T
73	no	1	missense	HELQ	g.chr4:84362503G>T	p.S539R	rs202209728	ENST00000295488.3	-	7	1779	helicase, POLQ-like		0.000095 (ExAC, NFE)	DSB		D	B	Т	T
74	yes	1	missense	HELQ	g.chr4:84374437G>A	p.P320L		ENST00000295488.3	-	2	1121	helicase, POLQ-like			DSB		D	PrD	D	D
75	no	1	missense	HELQ	g.chr4:84374627A>G	p.S257P	rs199565960	ENST00000295488.3	-	2	931	helicase, POLQ-like		0.0001 (ExAC, NFE)	DSB		P	B	Т	D
76	no	1	frameshift deletion	HELQ	g.chr4:84375053delT	p.T115fs		ENST00000295488.3	-	2	505	helicase, POLQ-like			DSB
77	no	1	missense	LAMA2	g.chr6:129371186G>A	p.R79K		ENST00000421865.2	+	2	285	laminin, alpha 2	Laminin N-terminal	0.0007 (ExAC, SAS)	Cell adhesion		D	PsD	Т	T
78	yes	1	missense	LAMA2	g.chr6:129419329C>G	p.I136M	rs145149634	ENST00000421865.2	+	4	457	laminin, alpha 2	Laminin N-terminal	0.00012400 (ExAC)	Cell adhesion		D	PrD	D	D
79	no	1	missense	LAMA2	g.chr6:129468186C>T	p.A301V	rs144053918	ENST00000421865.2	+	6	951	laminin, alpha 2	EGF-like, laminin	0.000349 (ESP, EA)	Cell adhesion		P	B	Т	T
80	no	2	missense	LAMA2	g.chr6:129498917G>A	p.R458K	rs140604077	ENST00000421865.2	+	10	1422	laminin, alpha 2	EGF-like, laminin	0.000116 (ESP, EA)	Cell adhesion		P	B	Т	T
81	no	1	missense	LAMA2	g.chr6:129511356G>A	p.V492I		ENST00000421865.2	+	11	1523	laminin, alpha 2	EGF-like, laminin		Cell adhesion		D	PrD	Т	D
82	yes	1	stopgain	LAMA2	g.chr6:129637260T>G	p.Y1334*		ENST00000421865.2	+	27	4051	laminin, alpha 2	Laminin IV type A2		Cell adhesion		D		Т	NA
83	no	1	missense	LAMA2	g.chr6:129670460T>A	p.V1485D		ENST00000421865.2	+	31	4503	laminin, alpha 2	EGF-like, laminin		Cell adhesion		D	PsD	Т	D
84	no	1	missense	LAMA2	g.chr6:129691121G>C	p.E1649Q	rs143215851	ENST00000421865.2	+	34	4994	laminin, alpha 2	Domain II and I; Laminin I	0.001 (1KG, EUR)	Cell adhesion		D	B	Т	T
85	yes	1	missense	LAMA2	g.chr6:129704357G>A	p.E1684K	rs201632009	ENST00000421865.2	+	35	5099	laminin, alpha 2	Domain II and I; Laminin I	0.0001 (ExAC, AFR)	Cell adhesion	P	P	B	Т	T
86	no	1	missense	LAMA2	g.chr6:129722472A>G	p.N1850S	rs138983455	ENST00000421865.2	+	38	5598	laminin, alpha 2	Domain II and I; Laminin I	0.000116 (ESP, EA)	Cell adhesion		P	B	Т	T
87	no	1	missense	LAMA2	g.chr6:129722481T>G	p.I1853R	rs141911213	ENST00000421865.2	+	38	5607	laminin, alpha 2	Domain II and I	0.001 (1KG, EUR)	Cell adhesion		D	B	Т	D
88	no	1	missense	LAMA2	g.chr6:129759824G>A	p.R2001K	rs151009169	ENST00000421865.2	+	42	6051	laminin, alpha 2	Domain II and I	0.005 (1KG, EAS)	Cell adhesion	US	D	B	Т	T
89	no	1	missense	LAMA2	g.chr6:129802543A>G	p.T2570A	rs144901086	ENST00000421865.2	+	55	7757	laminin, alpha 2	Laminin G-like 3; Concanavalin A-like lectin/glucanase	0.000116 (ESP, EA)	Cell adhesion		P	B		T
90	yes	1	stopgain	LAMA2	g.chr6:129802567C>T	p.R2578*	rs121913572	ENST00000421865.2	+	55	7781	laminin, alpha 2	Laminin G-like 3	0.0002 (ExAC, AMR)	Cell adhesion	P	D			NA
91	no	1	missense	LAMA2	g.chr6:129813158C>A	p.P2671T		ENST00000421865.2	+	57	8060	laminin, alpha 2	Laminin G-like 3; Concanavalin A-like lectin/glucanase	0.0019 (ExAC, EAS)	Cell adhesion		P	B		T
92	yes	1	missense	LAMA2	g.chr6:129813474C>A	p.A2697E		ENST00000421865.2	+	58	8139	laminin, alpha 2	Laminin G-like 3; Concanavalin A-like lectin/glucanase		Cell adhesion		D	PsD		D
93	no	1	missense	LAMA2	g.chr6:129828658G>A	p.V2910I	rs141479751	ENST00000421865.2	+	62	8777	laminin, alpha 2	Laminin G-like 4; Concanavalin A-like lectin/glucanase	0.0045 (1KG, AFR)	Cell adhesion		P	B		T
94	no	1	missense	LAMA2	g.chr6:129833568C>T	p.T2973M	rs145842163	ENST00000421865.2	+	63	8967	laminin, alpha 2	Laminin G-like 5; Concanavalin A-like lectin/glucanase	0.0000907 (ExAC)	Cell adhesion		P	B		T
95	no	1	missense	LAMA2	g.chr6:129835674C>G	p.Q3049E	rs146525742	ENST00000421865.2	+	64	9194	laminin, alpha 2	Laminin G-like 5; Concanavalin A-like lectin/glucanase	0.000116 (ESP, EA)	Cell adhesion	US	P	B		T
96	yes	1	missense	LAMA2	g.chr6:129835701G>A	p.A3058T		ENST00000421865.2	+	64	9221	laminin, alpha 2	Laminin G-like 5; Concanavalin A-like lectin/glucanase		Cell adhesion		D	PrD		D
97	no	1	missense	LRIG1	g.chr3:66430728C>T	p.G1081R	rs267599926	ENST00000273261.3	-	19	3765	leucine-rich repeats and immunoglobulin-like domains 1		0.000399361 (1KG, AFR)	Innervation		P	B	D	T
98	no	1	missense	LRIG1	g.chr3:66432759C>T	p.R852Q	rs148076317	ENST00000273261.3	-	16	3079	leucine-rich repeats and immunoglobulin-like domains 1		0.002 (1KG, EUR)	Innervation		D	PrD	Т	T
99	yes	1	missense	LRIG1	g.chr3:66433484C>T	p.V805I	rs148095422	ENST00000273261.3	-	15	2937	leucine-rich repeats and immunoglobulin-like domains 1		0.0014 (1KG, AMR)	Innervation		D	PsD	D	D
100	no	1	missense	LRIG1	g.chr3:66433529C>T	p.G790R	rs200572178	ENST00000273261.3	-	15	2892	leucine-rich repeats and immunoglobulin-like domains 1		0.000233 (ESP, EA)	Innervation		D	B	Т	T
101	yes	1	missense	LRIG1	g.chr3:66433685G>A	p.R738W	rs200213153	ENST00000273261.3	-	15	2736	leucine-rich repeats and immunoglobulin-like domains 1	Ig-like C2-type 3	0.001 (1KG, EAS)	Innervation		D	PrD	D	D
102	yes	1	missense	LRIG1	g.chr3:66433730G>A	p.R723C	rs61746315	ENST00000273261.3	-	15	2691	leucine-rich repeats and immunoglobulin-like domains 1	Ig-like C2-type 3	0.001 (1KG, EAS)	Innervation		D	PrD	D	D
103	no	1	missense	LRIG1	g.chr3:66433748T>C	p.T717A	rs142228643	ENST00000273261.3	-	15	2673	leucine-rich repeats and immunoglobulin-like domains 1	Ig-like C2-type 3	0.002 (1KG, EUR)	Innervation		P	B	Т	T
104	no	1	frameshift deletion	LRIG1	g.chr3:66434448delA	p.S680fs		ENST00000273261.3	-	14	2562	leucine-rich repeats and immunoglobulin-like domains 1	Ig-like C2-type 2		Innervation
105	yes	2	missense	LRIG1	g.chr3:66436486C>A	p.G570W	rs753440122	ENST00000273261.3	-	13	2232	leucine-rich repeats and immunoglobulin-like domains 1	Ig-like C2-type 1	0.00002471 (ExAC, AF)	Innervation		P	PrD	D	D
106	no	1	missense	LRIG1	g.chr3:66444479C>G	p.E485Q		ENST00000273261.3	-	12	1977	leucine-rich repeats and immunoglobulin-like domains 1	Cysteine-rich flanking region, C-terminal	0.0001 (ExAC, EAS)	Innervation		P	B	Т	T
107	no	1	missense	LRIG1	g.chr3:66457805C>T	p.G349D		ENST00000273261.3	-	8	1570	leucine-rich repeats and immunoglobulin-like domains 1			Innervation		D	PsD	Т	D
108	no	1	missense	LRIG1	g.chr3:66457878C>G	p.E325Q	rs376608404	ENST00000273261.3	-	8	1497	leucine-rich repeats and immunoglobulin-like domains 1		0.000116 (ESP, EA)	Innervation		P	B	Т	T
109	no	1	missense	MET	g.chr7:116339605C>T	p.S156L	rs56311081	ENST00000318493.6	+	2	654	MET proto-oncogene, receptor tyrosine kinase	Glu-rich; WD40/YVTN repeat-like-containing domain); Semaphorin/CD100 antigen	0.001733 (ESP, AA)	Cell cycle	US	P	PsD	D	T
110	no	1	missense	MET	g.chr7:116381047A>G	p.T557A	rs374733251	ENST00000318493.6	+	5	1856	MET proto-oncogene, receptor tyrosine kinase		0.000255 (ESP, AA)	Cell cycle	US	D	PsD	Т	T
111	no	1	missense	MET	g.chr7:116381051A>G	p.Q558R		ENST00000318493.6	+	5	1860	MET proto-oncogene, receptor tyrosine kinase			Cell cycle		D	PrD	Т	D
112	no	1	missense	MET	g.chr7:116411699C>A	p.Q978K		ENST00000318493.6	+	13	3119	MET proto-oncogene, receptor tyrosine kinase			Cell cycle		D	B	Т	T
113	yes	1	missense	MLH1	g.chr3:37042537G>C	p.R100P	rs63750266	ENST00000231790.2	+	3	515	mutL homolog 1	DNA mismatch repair, conserved site	0.00001647 (ExAC)	MMR	US	D	PrD	D	D
114	yes	1	missense	MLH1	g.chr3:37045959C>A	p.A125E		ENST00000231790.2	+	4	590	mutL homolog 1	DNA mismatch repair protein, N-terminal		MMR		D	PrD	D	D
115	yes	1	missense	MLH1	g.chr3:37053590G>T	p.R226L	rs63751711	ENST00000231790.2	+	8	893	mutL homolog 1	DNA mismatch repair protein		MMR	P	D	PrD	D	D
116	yes	1	missense	MLH1	g.chr3:37059089A>G	p.S295G	rs63751598	ENST00000231790.2	+	10	1099	mutL homolog 1	DNA mismatch repair protein		MMR	P	D	PsD	D	D
117	yes	1	missense	MLH1	g.chr3:37061892G>A	p.V326M	rs730881739	ENST00000231790.2	+	11	1192	mutL homolog 1	DNA mismatch repair protein, C-terminal		MMR		D	B	D	T
118	no	2	missense	MLH1	g.chr3:37067410G>A	p.A441T	rs63750365	ENST00000231790.2	+	12	1537	mutL homolog 1	Interaction with EXO1	0.000465 (ESP, EA)	MMR	B	P	B	Т	T
119	yes	1	missense	MLH1	g.chr3:37089020C>T	p.P581L	rs63751684	ENST00000231790.2	+	16	1958	mutL homolog 1	Interaction with EXO1	0.005 (1KG, EAS)	MMR	B	D	PsD	D	D
120	yes	1	missense	MLH3	g.chr14:75485594C>T	p.A1394T	rs138006166	ENST00000556740.1	-	11	4215	mutL homolog 3		0.00093 (ESP, EA)	MMR	US	D	PrD	D	D
121	yes	1	missense	MLH3	g.chr14:75508343T>A	p.N1147I	rs142124529	ENST00000556740.1	-	3	3475	mutL homolog 3		0.002 (1KG, EUR)	MMR		D	PrD	D	D
122	yes	1	missense	MLH3	g.chr14:75509130G>A	p.L1111F	rs761143890	ENST00000556740.1	-	2	3366	mutL homolog 3		0.0001 (ExAC, EAS)	MMR		D	PrD	D	D
123	yes	1	missense	MLH3	g.chr14:75513214C>T	p.D1049N	rs372835460	ENST00000556740.1	-	1	3180	mutL homolog 3		0.000116 (ESP, EA)	MMR		D	PrD	D	D
124	no	1	missense	MLH3	g.chr14:75513339T>C	p.N1007S		ENST00000556740.1	-	1	3055	mutL homolog 3		0.000045 (ExAC, NFE)	MMR		P	B	Т	T
125	no	1	missense	MLH3	g.chr14:75513351C>T	p.G1003E		ENST00000556740.1	-	1	3043	mutL homolog 3			MMR		P	B	Т	T
126	yes	1	missense	MLH3	g.chr14:75513721G>C	p.L880V	rs201453923	ENST00000556740.1	-	1	2673	mutL homolog 3		0.000116 (ESP, EA)	MMR		D	B	D	D
127	no	1	missense	MLH3	g.chr14:75513910T>C	p.S817G	rs143278116	ENST00000556740.1	-	1	2484	mutL homolog 3		0.000581 (ESP, EA)	MMR	B	P	B	Т	T
128	no	1	missense	MLH3	g.chr14:75515479G>C	p.L294V	rs372192067	ENST00000556740.1	-	1	915	mutL homolog 3	DNA mismatch repair protein, C-terminal	0.000116 (ESP, EA)	MMR		D	B	Т	T
129	yes	2	missense	MLH3	g.chr14:75515856A>G	p.F168S	rs780296518	ENST00000556740.1	-	1	538	mutL homolog 3	ATPase-like, ATP-binding domain		MMR		D	PsD	D	D
130	no	1	missense	MLH3	g.chr14:75515935C>A	p.A142S		ENST00000556740.1	-	1	459	mutL homolog 3	ATPase-like, ATP-binding domain	0.0000962 (ExAC, AFR)	MMR		D	B	Т	T
131	yes	1	missense	MSH2	g.chr2:47630422C>G	p.T31S	rs63750728	ENST00000233146.2	+	1	315	mutS homolog 2	DNA mismatch repair protein MutS-like, N-terminal		MMR	P	D	B	Т	T
132	no	1	missense	MSH2	g.chr2:47630448G>A	p.G40S	rs63751260	ENST00000233146.2	+	1	341	mutS homolog 2	DNA mismatch repair protein MutS-like, N-terminal	0.0002 (ExAC, EAS)	MMR	US	D	B	Т	T
133	yes	2	missense	MSH2	g.chr2:47630468C>G	p.H46Q	rs33946261	ENST00000233146.2	+	1	361	mutS homolog 2	DNA mismatch repair protein MutS-like, N-terminal	0.000233 (ESP, EA)	MMR	US	D	PrD	D	D
134	yes	1	missense	MSH2	g.chr2:47637354T>G	p.V163G	rs63750214	ENST00000233146.2	+	3	711	mutS homolog 2	DNA mismatch repair protein MutS-like, connector	0.0001 (ExAC, EAS)	MMR	US	D	PsD	D	D
135	yes	1	missense	MSH2	g.chr2:47639623A>G	p.Q239R	rs199676483	ENST00000233146.2	+	4	939	mutS homolog 2	DNA mismatch repair protein MutS-like, connector		MMR	P	D	PrD	D	D
136	yes	1	missense	MSH2	g.chr2:47643505G>A	p.G338E	rs587779065	ENST00000233146.2	+	6	1236	mutS homolog 2	DNA mismatch repair protein MutS-like, core		MMR	P	D	PrD	D	D
137	yes	1	missense	MSH2	g.chr2:47657048C>T	p.P415L		ENST00000233146.2	+	7	1467	mutS homolog 2	DNA mismatch repair protein MutS-like, core		MMR		D	PsD	D	D
138	yes	1	missense	MSH2	g.chr2:47690180A>G	p.H466R	rs544265737	ENST00000233146.2	+	9	1620	mutS homolog 2	DNA mismatch repair protein MutS-like, core	0.001 (1KG, SAS)	MMR		D	PrD	D	D
139	yes	1	missense	MSH2	g.chr2:47702191A>G	p.N596S	rs41295288	ENST00000233146.2	+	12	2010	mutS homolog 2	DNA mismatch repair protein MutS-like, core	0.000233 (ESP, EA)	MMR	P	D	B	Т	T
140	yes	1	missense	MSH2	g.chr2:47702251C>G	p.P616R	rs587779965	ENST00000233146.2	+	12	2070	mutS homolog 2	DNA mismatch repair protein MutS-like, core	0.000045 (ExAC, NFE)	MMR	US	D	PrD	D	D
141	yes	1	missense	MSH2	g.chr2:47703575G>T	p.G692V	rs63751432	ENST00000233146.2	+	13	2298	mutS homolog 2	DNA mismatch repair protein MutS-like, C-terminal		MMR	P	D	PrD	D	D
142	yes	1	missense	MSH2	g.chr2:47705460A>G	p.T754A	rs267608009	ENST00000233146.2	+	14	2483	mutS homolog 2	DNA mismatch repair protein MutS-like, C-terminal	0.0000165 (ExAC)	MMR	P	D	PrD	D	D
143	no	1	missense	MSH2	g.chr2:47705625G>A	p.E809K	rs202145681	ENST00000233146.2	+	14	2648	mutS homolog 2	DNA mismatch repair protein MutS-like, C-terminal	0.002 (1KG, EAS)	MMR	US	D	B	Т	T
144	yes	1	missense	MSH2	g.chr2:47710015T>G	p.L911R	rs41295182	ENST00000233146.2	+	16	2955	mutS homolog 2		0.0002 (ExAC, NFE)	MMR	US	D	PrD	D	D
145	no	1	missense	MSH3	g.chr5:79952308C>G	p.Q106E	rs149350323	ENST00000265081.6	+	2	396	mutS homolog 3	Interaction with EXO1	0.000233 (ESP, EA)	MMR		P	B		T
146	yes	1	missense	MSH3	g.chr5:79961030G>A	p.D143N	rs138381683	ENST00000265081.6	+	3	507	mutS homolog 3	Interaction with EXO1	0.000454 (ESP, AA)	MMR		P	B		D
147	no	1	missense	MSH3	g.chr5:79970825G>A	p.D351N	rs373961048	ENST00000265081.6	+	7	1131	mutS homolog 3		0.000116 (ESP, EA)	MMR		D	B		T
148	yes	1	missense	MSH3	g.chr5:79974867T>G	p.L432W	rs770687133	ENST00000265081.6	+	8	1375	mutS homolog 3	DNA mismatch repair protein MutS, connector	0.0000962 (ExAC, AFR)	MMR		D	PrD		D
149	yes	1	missense	MSH3	g.chr5:79974892C>G	p.I440M	rs61749609	ENST00000265081.6	+	8	1400	mutS homolog 3	DNA mismatch repair protein MutS, connector		MMR		P	PsD		D
150	yes	1	missense	MSH3	g.chr5:80063899G>C	p.V682L	rs145657887	ENST00000265081.6	+	14	2124	mutS homolog 3	DNA mismatch repair protein MutS, connector	0.000233 (ESP, EA)	MMR		D	PsD		D
151	yes	1	missense	MSH3	g.chr5:80109421A>G	p.M892V	rs773713925	ENST00000265081.6	+	20	2754	mutS homolog 3	DNA mismatch repair protein MutS, connector	0.0000606 (ExAC, SAS)	MMR		D	PsD		D
152	yes	1	missense	MSH3	g.chr5:80168994G>A	p.A1064T	rs745375580	ENST00000265081.6	+	23	3270	mutS homolog 3	DNA mismatch repair protein MutS, connector	0.0000150 (ExAC, NFE)	MMR		D	PsD		D
153	no	1	missense	MSH3	g.chr5:80171613G>T	p.A1116S	rs200343553	ENST00000265081.6	+	24	3426	mutS homolog 3		0.001 (1KG, EUR)	MMR		P	B		T
154	yes	1	missense	MSH6	g.chr2:48026006A>T	p.K295I	rs267608051	ENST00000234420.5	+	4	1036	mutS homolog 6		0.00009884 (ExAC)	MMR	US	D	PrD	D	D
155	yes	1	stopgain	MSH6	g.chr2:48026014C>T	p.R298*	rs146816935	ENST00000234420.5	+	4	1044	mutS homolog 6		0.000227 (ESP, AA)	MMR	P	D		Т	NA
156	yes	1	missense	MSH6	g.chr2:48026743A>C	p.S541R	rs587779778	ENST00000234420.5	+	4	1773	mutS homolog 6	DNA mismatch repair protein MutS-like, connector	0.00000825 (ExAC)	MMR	US	D	PrD	D	D
157	no	1	missense	MSH6	g.chr2:48026758G>C	p.E546Q	rs63751172	ENST00000234420.5	+	4	1788	mutS homolog 6	DNA mismatch repair protein MutS-like, connector		MMR	US	D	PsD	Т	T
158	yes	1	missense	MSH6	g.chr2:48027422C>G	p.T767S	rs587781462	ENST00000234420.5	+	4	2452	mutS homolog 6	DNA mismatch repair protein MutS-like, core	0.0001 (ExAC, EAS)	MMR	US	D	PrD	D	D
159	yes	1	missense	MSH6	g.chr2:48027683A>T	p.K854M	rs34374438	ENST00000234420.5	+	4	2713	mutS homolog 6	DNA mismatch repair protein MutS-like, core	0.001 (1KG, EAS)	MMR	US	D	PrD	D	D
160	no	1	missense	MSH6	g.chr2:48027789G>T	p.Q889H	rs149945495	ENST00000234420.5	+	4	2819	mutS homolog 6	DNA mismatch repair protein MutS-like, core	0.000908 (ESP, AA)	MMR	US	D	B	Т	D
161	yes	2	stopgain	MSH6	g.chr2:48027853C>T	p.R911*	rs63751017	ENST00000234420.5	+	4	2883	mutS homolog 6		0.000116 (ESP, EA)	MMR	P	D		Т	NA
162	no	1	missense	MSH6	g.chr2:48030612C>T	p.R1076C	rs63750617	ENST00000234420.5	+	5	3378	mutS homolog 6	DNA mismatch repair protein MutS-like, C-terminal	0.0003 (ExAC, EAS)	MMR	US	D	PsD	Т	D
163	no	2	missense	MSH6	g.chr2:48030645C>G	p.P1087A	rs63750998	ENST00000234420.5	+	5	3411	mutS homolog 6	DNA mismatch repair protein MutS-like, C-terminal	0.001 (1KG, EUR)	MMR	US	D	PsD	Т	D
164	no	1	missense	MUTYH	g.chr1:45795081G>A	p.P513L	rs587778542	ENST00000372098.3	-	16	1671	mutY homolog			BER	US	P	B	Т	T
165	no	1	missense	MUTYH	g.chr1:45797160C>T	p.A416T	rs587780744	ENST00000372098.3	-	13	1379	mutY homolog	NUDIX hydrolase domain	0.0000906 (ExAC, NFE)	BER	US	P	B	Т	T
166	yes	1	missense	MUTYH	g.chr1:45797444G>T	p.P356T	rs587782773	ENST00000372098.3	-	12	1199	mutY homolog	NUDIX hydrolase domain-like	0.0000487 (ExAC, NFE)	BER	US	D	PrD	D	D
167	no	1	missense	MUTYH	g.chr1:45797846G>A	p.R306C	rs138089183	ENST00000372098.3	-	10	1049	mutY homolog	Helix-turn-helix, base-excision DNA repair, C-terminal	0.000698 (ESP, EA)	BER	US	P	B	Т	T
168	no	1	missense	MUTYH	g.chr1:45797851C>T	p.R304Q	rs140156029	ENST00000372098.3	-	10	1044	mutY homolog	Helix-turn-helix, base-excision DNA repair, C-terminal	0.0008 (1KG, AFR)	BER	US	P	B	Т	T
169	yes	1	missense	MUTYH	g.chr1:45798601C>T	p.A162T	rs201103359	ENST00000372098.3	-	6	617	mutY homolog	HhH-GPD domain	0.001 (1KG, EAS)	BER	US	D	PrD	D	D
170	yes	1	missense	MUTYH	g.chr1:45798624G>A	p.P154L	rs777184451	ENST00000372098.3	-	6	594	mutY homolog	HhH-GPD domain	0.000015 (ExAC, NFE)	BER	US	D	PrD	D	D
171	yes	1	missense	NOS1	g.chr12:117655959C>T	p.R1428Q	rs376113705	ENST00000338101.4	-	28	4287	nitric oxide synthase 1 (neuronal)		0.001 (1KG, SAS)	Cell migration		D	PrD	D	D
172	no	1	missense	NOS1	g.chr12:117657900C>T	p.V1418I		ENST00000338101.4	-	27	4256	nitric oxide synthase 1 (neuronal)		0.0002 (ExAC, AMR)	Cell migration		P	B	Т	T
173	no	1	missense	NOS1	g.chr12:117657933G>C	p.Q1407E		ENST00000338101.4	-	27	4223	nitric oxide synthase 1 (neuronal)		0.0000301 (ExAC, NFE)	Cell migration		D	B	Т	T
174	yes	1	missense	NOS1	g.chr12:117669906C>T	p.R1123H	rs769905102	ENST00000338101.4	-	22	3372	nitric oxide synthase 1 (neuronal)	Ferredoxin reductase-type FAD-binding domain	0.00003 (ExAC, NFE)	Cell migration		D	PrD	D	D
175	no	1	missense	NOS1	g.chr12:117681176A>G	p.I997T		ENST00000338101.4	-	19	2994	nitric oxide synthase 1 (neuronal)		0.0002 (ExAC, NFE)	Cell migration		D	PrD	Т	T
176	yes	2	missense	NOS1	g.chr12:117681239G>T	p.A976E	rs199681806	ENST00000338101.4	-	19	2931	nitric oxide synthase 1 (neuronal)		0.0001 (ExAC, AFR)	Cell migration		D	PsD	D	T
177	no	1	missense	NOS1	g.chr12:117693813C>T	p.R854H	rs188094607	ENST00000338101.4	-	16	2565	nitric oxide synthase 1 (neuronal)		0.001 (1KG, SAS)	Cell migration		D		Т	T
178	no	1	missense	NOS1	g.chr12:117693822A>C	p.F851C	rs200972861	ENST00000338101.4	-	16	2556	nitric oxide synthase 1 (neuronal)		0.001 (1KG, SAS)	Cell migration		D		Т	T
179	yes	1	missense	NOS1	g.chr12:117710315C>T	p.V572M		ENST00000338101.4	-	9	1718	nitric oxide synthase 1 (neuronal)	Nitric oxide synthase, oxygenase domain		Cell migration		D	PrD	D	D
180	yes	1	missense	NOS1	g.chr12:117723943C>T	p.R419H		ENST00000338101.4	-	5	1260	nitric oxide synthase 1 (neuronal)	Nitric oxide synthase, oxygenase domain		Cell migration		D	PrD	D	D
181	yes	1	missense	NOS1	g.chr12:117728125G>T	p.T320N		ENST00000338101.4	-	3	963	nitric oxide synthase 1 (neuronal)	Nitric oxide synthase, oxygenase domain		Cell migration		P	PsD	D	T
182	no	1	missense	NOS1	g.chr12:117749344C>T	p.R260Q	rs547371716	ENST00000338101.4	-	2	783	nitric oxide synthase 1 (neuronal)		0.0000152 (ExAC, NFE)	Cell migration		D	B	Т	T
183	no	1	missense	NOS1	g.chr12:117749360C>T	p.G255S	rs199588951	ENST00000338101.4	-	2	767	nitric oxide synthase 1 (neuronal)		0.001 (1KG, EUR)	Cell migration		P	B	Т	T
184	no	1	missense	NOS1	g.chr12:117768417G>A	p.S153L	rs41514244	ENST00000338101.4	-	1	462	nitric oxide synthase 1 (neuronal)	Ala-rich.	0.034 (1KG, AFR)	Cell migration		P	B	Т	T
185	yes	1	missense	NOS1	g.chr12:117768820G>A	p.R19C	rs78402290	ENST00000338101.4	-	1	59	nitric oxide synthase 1 (neuronal)	PDZ/DHR/GLGF	0.000242 (ESP, EA)	Cell migration		D	PrD	D	D
186	yes	1	missense	PALB2	g.chr16:23614974C>T	p.V1123M	rs757118000	ENST00000261584.4	-	13	3519	partner and localizer of BRCA2	Interaction with RAD51, BRCA2 and POLH; WD40 repeat-like-containing domain		DSB	US	D	PrD	D
187	yes	1	missense	PALB2	g.chr16:23619309G>A	p.H1076Y		ENST00000261584.4	-	12	3378	partner and localizer of BRCA2	Interaction with RAD51, BRCA2 and POLH; WD40 repeat-like-containing domain		DSB		P	PrD	D	D
188	no	1	missense	PALB2	g.chr16:23641247T>C	p.Y743C	rs141749524	ENST00000261584.4	-	5	2380	partner and localizer of BRCA2		0.002 (1KG, EAS)	DSB	US	P	B	Т	T
189	no	1	missense	PALB2	g.chr16:23641746T>C	p.N577D		ENST00000261584.4	-	5	1881	partner and localizer of BRCA2	DNA-binding		DSB		P	B	Т	T
190	no	1	missense	PALB2	g.chr16:23646942T>C	p.I309V	rs3809683	ENST00000261584.4	-	4	1077	partner and localizer of BRCA2	DNA-binding	0.0303 (1KG, AFR)	DSB	B	P	B	Т	T
191	no	1	missense	PALB2	g.chr16:23647635C>T	p.V78I		ENST00000261584.4	-	4	384	partner and localizer of BRCA2	DNA-binding	0.0003 (ExAC, NFE)	DSB		P	B	Т	T
192	no	1	missense	PMS2	g.chr7:6026532T>C	p.M622V	rs370853512	ENST00000265849.7	-	11	1969	PMS2 postmeiotic segregation increased 2 (S. cerevisiae)		0.0051 (1KG, SAS)	MMR		P	B	Т	T
193	no	1	missense	PMS2	g.chr7:6026708C>T	p.R563Q	rs63750668	ENST00000265849.7	-	11	1793	PMS2 postmeiotic segregation increased 2 (S. cerevisiae)		0.001 (1KG, EUR)	MMR	US	P	B	Т	T
194	no	1	missense	PMS2	g.chr7:6027153C>T	p.V415M	rs138387687	ENST00000265849.7	-	11	1348	PMS2 postmeiotic segregation increased 2 (S. cerevisiae)		0.0014 (1KG, AMR)	MMR	US	P	B	Т	T
195	no	1	missense	PMS2	g.chr7:6038762C>T	p.G228S	rs376258383	ENST00000265849.7	-	6	787	PMS2 postmeiotic segregation increased 2 (S. cerevisiae)	DNA mismatch repair protein, N-terminal	0.000233 (ESP, EA)	MMR	US	D	B	Т	T
196	yes	1	missense	PMS2	g.chr7:6045549C>A	p.S46I	rs121434629	ENST00000265849.7	-	2	242	PMS2 postmeiotic segregation increased 2 (S. cerevisiae)	DNA mismatch repair protein, N-terminal	0.000214 (ESP, EA)	MMR	P	D	PrD	D	D
197	yes	1	missense	POLD1	g.chr19:50906845G>C	p.Q411H	rs771349646	ENST00000440232.2	+	10	1286	polymerase (DNA directed), delta 1, catalytic subunit	DNA-directed DNA polymerase, family B, exonuclease domain	0.0000964 (ExAC, AFR)	BER		P	B	D	D
198	yes	1	missense	POLD1	g.chr19:50912821G>C	p.Q684H	rs144143245	ENST00000440232.2	+	17	2105	polymerase (DNA directed), delta 1, catalytic subunit	DNA-directed DNA polymerase, family B, exonuclease domain	0.001 (1KG, EUR)	BER		D	PsD	D	D
199	yes	1	missense	POLE	g.chr12:133202780C>T	p.V2152M	rs138789360	ENST00000320574.5	-	46	6497	polymerase (DNA directed), epsilon, catalytic subunit		0.0008 (1KG, EUR)	BER		D	PsD	D	D
200	no	1	missense	POLE	g.chr12:133202828C>T	p.G2136S		ENST00000320574.5	-	46	6449	polymerase (DNA directed), epsilon, catalytic subunit			BER		D	B	Т	D
201	no	2	missense	POLE	g.chr12:133214619C>T	p.V1887M	rs114119067	ENST00000320574.5	-	41	5702	polymerase (DNA directed), epsilon, catalytic subunit	DNA polymerase epsilon, catalytic subunit A, C-terminal	0.000698 (ESP, EA)	BER		D	B	Т	T
202	no	1	missense	POLE	g.chr12:133218369T>C	p.M1748V		ENST00000320574.5	-	39	5285	polymerase (DNA directed), epsilon, catalytic subunit	DNA polymerase epsilon, catalytic subunit A, C-terminal	0.0002 (ExAC, AMR)	BER		D	B	Т	T
203	no	1	missense	POLE	g.chr12:133219474C>T	p.E1554K	rs143247306	ENST00000320574.5	-	36	4703	polymerase (DNA directed), epsilon, catalytic subunit	DNA polymerase epsilon, catalytic subunit A, C-terminal	0.000227 (ESP, EA)	BER		D	B	Т	T
204	no	1	missense	POLE	g.chr12:133220446T>C	p.I1423V	rs139498590	ENST00000320574.5	-	33	4310	polymerase (DNA directed), epsilon, catalytic subunit		0.000233 (ESP, EA)	BER		D	B	Т	T
205	yes	1	missense	POLE	g.chr12:133235927G>A	p.R1077C	rs149777592	ENST00000320574.5	-	26	3272	polymerase (DNA directed), epsilon, catalytic subunit	DNA-directed DNA polymerase, family B, multifunctional domain	0.000233 (ESP, EA)	BER		D	PrD	D	D
206	no	1	missense	POLE	g.chr12:133240613C>T	p.A895T	rs201115064	ENST00000320574.5	-	23	2726	polymerase (DNA directed), epsilon, catalytic subunit	DNA-directed DNA polymerase, family B, multifunctional domain	0.000465 (ESP, EA)	BER		D	PsD	Т	T
207	no	1	missense	POLE	g.chr12:133242017G>A	p.S780L		ENST00000320574.5	-	21	2382	polymerase (DNA directed), epsilon, catalytic subunit	DNA-directed DNA polymerase, family B, multifunctional domain	0.0000151 (ExAC, NFE)	BER		P	PsD	Т	D
208	no	3	missense	POLE	g.chr12:133244944G>A	p.A724V	rs61734163	ENST00000320574.5	-	19	2214	polymerase (DNA directed), epsilon, catalytic subunit	DNA-directed DNA polymerase, family B, multifunctional domain	0.000814 (ESP, EA)	BER		D	B	Т	T
209	no	1	missense	POLE	g.chr12:133248888G>C	p.F569L	rs147438050	ENST00000320574.5	-	16	1750	polymerase (DNA directed), epsilon, catalytic subunit			BER		D	B	Т	T
210	yes	1	missense	POLE	g.chr12:133253139T>C	p.D301G		ENST00000320574.5	-	9	945	polymerase (DNA directed), epsilon, catalytic subunit	DNA-directed DNA polymerase, family B, exonuclease domain		BER		D	PrD	D	D
211	yes	1	missense	POLE	g.chr12:133254193G>A	p.R231C	rs146592584	ENST00000320574.5	-	7	734	polymerase (DNA directed), epsilon, catalytic subunit	DNA-directed DNA polymerase, family B, exonuclease domain	0.000698 (ESP, EA)	BER		D	PrD	D	D
212	no	1	missense	POLE	g.chr12:133254297T>C	p.Q196R		ENST00000320574.5	-	7	630	polymerase (DNA directed), epsilon, catalytic subunit	DNA-directed DNA polymerase, family B, exonuclease domain	0.0000451 (ExAC, NFE)	BER		P	B	Т	T
213	yes	1	missense	POLE	g.chr12:133256230T>C	p.H144R	rs755709875	ENST00000320574.5	-	6	474	polymerase (DNA directed), epsilon, catalytic subunit	DNA-directed DNA polymerase, family B, exonuclease domain	0.0011 (ExAC, OTH)	BER		D	PrD	D	D
214	yes	1	missense	POLE	g.chr12:133256234T>C	p.N143D		ENST00000320574.5	-	6	470	polymerase (DNA directed), epsilon, catalytic subunit	DNA-directed DNA polymerase, family B, exonuclease domain		BER		D	PrD	D	D
215	no	1	frameshift insertion	POLQ	g.chr3:121155026_121155027insG	p.H2496fs		ENST00000264233.5	-	28	7613_7614	polymerase (DNA directed), theta			DNA repair
216	yes	1	missense	POLQ	g.chr3:121168167T>C	p.Y2420C	rs150364457	ENST00000264233.5	-	26	7387	polymerase (DNA directed), theta	DNA-directed DNA polymerase, family A, palm domain	0.000465 (ESP, EA)	DNA repair		D	PrD	D	D
217	no	1	missense	POLQ	g.chr3:121206428C>T	p.D1784N	rs61734794	ENST00000264233.5	-	16	5478	polymerase (DNA directed), theta		0.00000824 (ExAC)	DNA repair		P	B	Т	T
218	no	1	missense	POLQ	g.chr3:121206713G>C	p.Q1689E	rs373077657	ENST00000264233.5	-	16	5193	polymerase (DNA directed), theta		0.000227 (ESP, AA)	DNA repair		P	B	Т	T
219	no	1	missense	POLQ	g.chr3:121208008T>C	p.D1257G	rs3218644	ENST00000264233.5	-	16	3898	polymerase (DNA directed), theta		0.001 (1KG, EUR)	DNA repair		P	B	Т	T
220	no	1	missense	POLQ	g.chr3:121208638T>C	p.H1047R		ENST00000264233.5	-	16	3268	polymerase (DNA directed), theta			DNA repair		P	B	Т	T
221	no	2	missense	POLQ	g.chr3:121208648G>T	p.R1044S	rs201749749	ENST00000264233.5	-	16	3258	polymerase (DNA directed), theta		0.000116 (ESP, EA)	DNA repair		P	B	Т	T
222	no	1	missense	POLQ	g.chr3:121209041G>A	p.H913Y	rs143795781	ENST00000264233.5	-	16	2865	polymerase (DNA directed), theta		0.000465 (ESP, EA)	DNA repair		P	B	Т	D
223	no	1	missense	POLQ	g.chr3:121251884A>C	p.S305A	rs61757736	ENST00000264233.5	-	6	1041	polymerase (DNA directed), theta		0.004 (1KG, EUR)	DNA repair		P	B	Т	T
224	yes	2	missense	POLQ	g.chr3:121251925G>A	p.P291L		ENST00000264233.5	-	6	1000	polymerase (DNA directed), theta	DEAD-like helicase		DNA repair		D	PrD	D	D
225	yes	1	missense	PREX1	g.chr20:47253218G>A	p.T1317M	rs554802399	ENST00000371941.3	-	32	3972	phosphatidylinositol-3,4,5-trisphosphate-dependent Rac exchange factor 1		0.003 (1KG, EUR)	Signal transduction		D	PsD	D	D
226	yes	1	missense	PREX1	g.chr20:47258754G>A	p.R1243W	rs140593918	ENST00000371941.3	-	29	3749	phosphatidylinositol-3,4,5-trisphosphate-dependent Rac exchange factor 1		0.000233 (ESP, EA)	Signal transduction		P	PsD	D	D
227	no	1	missense	PREX1	g.chr20:47259003C>T	p.R1209Q	rs150957384	ENST00000371941.3	-	28	3648	phosphatidylinositol-3,4,5-trisphosphate-dependent Rac exchange factor 1		0.000454 (ESP, EA)	Signal transduction		D	PsD	Т	T
228	no	1	missense	PREX1	g.chr20:47266686G>A	p.P959L		ENST00000371941.3	-	24	2898	phosphatidylinositol-3,4,5-trisphosphate-dependent Rac exchange factor 1			Signal transduction		D	B	Т	T
229	yes	1	missense	PREX1	g.chr20:47267959C>T	p.R877H		ENST00000371941.3	-	22	2652	phosphatidylinositol-3,4,5-trisphosphate-dependent Rac exchange factor 1		0.0019 (ExAC, EAS)	Signal transduction		D	PsD	D	D
230	no	2	missense	PREX1	g.chr20:47269963T>C	p.N761S	rs146210678	ENST00000371941.3	-	20	2304	phosphatidylinositol-3,4,5-trisphosphate-dependent Rac exchange factor 1	PDZ/DHR/GLGF	0.0053 (1KG, AFR)	Signal transduction		P	B	Т	T
231	no	2	missense	PREX1	g.chr20:47273609G>C	p.L698V	rs202212537	ENST00000371941.3	-	18	2114	phosphatidylinositol-3,4,5-trisphosphate-dependent Rac exchange factor 1	PDZ/DHR/GLGF	0.000454 (ESP, AA)	Signal transduction		D	B	D	D
232	yes	1	missense	PREX1	g.chr20:47282854C>T	p.V569M	rs149524742	ENST00000371941.3	-	15	1727	phosphatidylinositol-3,4,5-trisphosphate-dependent Rac exchange factor 1	DEP domain; Winged helix-turn-helix transcription repressor DNA-binding	0.001 (1KG, EUR)	Signal transduction		D	PsD	D	D
233	no	1	missense	PTCH1	g.chr9:98209366C>G	p.R1391P		ENST00000331920.6	-	23	4471	patched 1			Brain development		D	B	Т	T
234	yes	1	missense	PTCH1	g.chr9:98209367G>A	p.R1391W	rs45535032	ENST00000331920.6	-	23	4470	patched 1		0.000349 (ESP, EA)	Brain development	US	D	B	D	D
235	no	1	missense	PTCH1	g.chr9:98209619G>A	p.P1307S	rs574880967	ENST00000331920.6	-	23	4218	patched 1		0.0004 (ExAC, NFE)	Brain development	US	P	B	Т	T
236	no	1	missense	PTCH1	g.chr9:98209693G>A	p.P1282L	rs2227968	ENST00000331920.6	-	23	4144	patched 1		0.0325 (1KG, AFR)	Brain development	US	P	B	D	T
237	yes	1	missense	PTCH1	g.chr9:98211581G>A	p.R1192C	rs571420165	ENST00000331920.6	-	22	3873	patched 1		0.0008 (1KG, AFR)	Brain development		D	PsD	D	D
238	yes	1	missense	PTCH1	g.chr9:98215892G>A	p.T1106M	rs769691754	ENST00000331920.6	-	20	3616	patched 1		0.0000607 (ExAC, SAS)	Brain development	US	D	PrD	D	D
239	no	1	missense	PTCH1	g.chr9:98231106G>C	p.P726R	rs587780697	ENST00000331920.6	-	14	2476	patched 1		0.0002 (ExAC, NFE)	Brain development	B	D	B	Т	T
240	no	1	missense	PTCH1	g.chr9:98231233C>T	p.E684K	rs62637629	ENST00000331920.6	-	14	2349	patched 1		0.002497 (ESP, AA)	Brain development	B	D	B	Т	T
241	no	2	missense	PTCH1	g.chr9:98240366T>C	p.I440V	rs144625605	ENST00000331920.6	-	9	1617	patched 1	Sterol-sensing domain	0.00003 (ExAC, NFE)	Brain development		D	B	Т	T
242	no	1	missense	PTCH1	g.chr9:98240378C>T	p.D436N	rs142274954	ENST00000331920.6	-	9	1605	patched 1		0.001 (1KG, EUR)	Brain development	US	D	B	Т	T
243	no	1	missense	PTCH1	g.chr9:98242712G>C	p.P302R		ENST00000331920.6	-	6	1204	patched 1			Brain development		D	B	Т	T
244	yes	1	missense	PTCH1	g.chr9:98242838T>G	p.D260A	rs368102115	ENST00000331920.6	-	6	1078	patched 1		0.000116 (ESP, EA)	Brain development		D	PrD	D	D
245	yes	1	missense	SH2B3	g.chr12:111884636A>C	p.N271T		ENST00000341259.2	+	3	1169	SH2B adaptor protein 3	Pleckstrin homology domain		Signal transduction		D	PrD	D	D
246	no	1	missense	SH2B3	g.chr12:111884785G>A	p.E292K		ENST00000341259.2	+	4	1231	SH2B adaptor protein 3	Pleckstrin homology domain	0.0000867 (ExAC, NFE)	Signal transduction		D	PrD	Т	D
247	yes	1	missense	SH2B3	g.chr12:111884825G>A	p.C305Y	rs756955512	ENST00000341259.2	+	4	1271	SH2B adaptor protein 3	Pleckstrin homology domain	0.0002 (ExAC, SAS)	Signal transduction		D	PrD	D	D
248	no	1	missense	SH2B3	g.chr12:111884976C>T	p.P325L		ENST00000341259.2	+	5	1331	SH2B adaptor protein 3		0.000015 (ExAC, NFE)	Signal transduction		D	B	Т	T
249	yes	3	missense	SH2B3	g.chr12:111885295G>A	p.E395K	rs148636776	ENST00000341259.2	+	6	1540	SH2B adaptor protein 3	SH2 motif	0.000681 (ESP, AA)	Signal transduction		D	PrD	D	D
250	no	1	missense	SH2B3	g.chr12:111885804C>T	p.L476F	rs74163669	ENST00000341259.2	+	8	1783	SH2B adaptor protein 3		0.0015 (1KG, AFR)	Signal transduction		D	PrD	Т	D
251	no	1	missense	SH2B3	g.chr12:111885841C>A	p.S488Y		ENST00000341259.2	+	8	1820	SH2B adaptor protein 3		0.0002 (ExAC, AMR)	Signal transduction		P		Т	T
252	no	1	missense	SH2B3	g.chr12:111885910G>A	p.S511N		ENST00000341259.2	+	8	1889	SH2B adaptor protein 3		0.000015 (ExAC, NFE)	Signal transduction		P	B	Т	T
253	yes	1	missense	SH2B3	g.chr12:111885912C>A	p.P512T		ENST00000341259.2	+	8	1891	SH2B adaptor protein 3			Signal transduction		P	B	D	D
254	yes	1	missense	SH2B3	g.chr12:111886081T>C	p.I568T	rs199803113	ENST00000341259.2	+	8	2060	SH2B adaptor protein 3		0.001 (1KG, EAS)	Signal transduction		D	PsD	D	D
255	yes	1	missense	SMAD4	g.chr18:48573436C>T	p.T7M	rs372316981	ENST00000342988.3	+	2	558	SMAD family member 4		0.000116 (ESP, EA)	cell proliferation, transcription	US	D	PsD	D	D
256	no	1	missense	SMAD4	g.chr18:48586278A>G	p.N316S	rs377119288	ENST00000342988.3	+	8	1485	SMAD family member 4	SMAD domain-like; SMAD/FHA domain	0.0003 (ExAC, SAS)	cell proliferation, transcription	US	D	B	Т	T
257	no	1	missense	TGFBR2	g.chr3:30691865A>T	p.M123L		ENST00000295754.5	+	3	749	transforming growth factor, beta receptor II (70/80kDa)	Transforming growth factor beta receptor 2 ectodomain	0.0011 (ExAC, OTH)	Activation of protein kinase		D	PsD	Т	D
258	yes	1	missense	TGFBR2	g.chr3:30713180G>C	p.G169R	rs759362407	ENST00000295754.5	+	4	887	transforming growth factor, beta receptor II (70/80kDa)		0.000015 (ExAC, NFE)	Activation of protein kinase		P	B	D	T
259	no	1	missense	TGFBR2	g.chr3:30713319A>G	p.H215R		ENST00000295754.5	+	4	1026	transforming growth factor, beta receptor II (70/80kDa)			Activation of protein kinase		P	B	Т	T
260	no	1	missense	TP53	g.chr17:7576897G>T	p.Q317K		ENST00000269305.4	-	9	1138	tumor protein p53	Interaction with CARM1, HIPK1	0.00003 (ExAC, NFE)	BER, apoptosis		P	B	Т	T
261	no	1	missense	TP53	g.chr17:7577069C>T	p.R290H	rs55819519	ENST00000269305.4	-	8	1058	tumor protein p53	Interaction with AXIN1, E4F1, HIPK1; DNA-binding domain	0.001 (1KG, EUR)	BER, apoptosis	US	D	B	Т	T
262	no	1	missense	WDR78	g.chr1:67303430C>T	p.R515K	rs201489764	ENST00000371026.3	-	10	1599	WD repeat domain 78	WD40/YVTN repeat-like-containing domain	0.004 (1KG, EAS)	Cell differentiation		P	B	Т	T
263	no	1	missense	WDR78	g.chr1:67370946C>T	p.V95M	rs141283758	ENST00000371026.3	-	2	338	WD repeat domain 78		0.0159 (1KG, AFR)	Cell differentiation		P	B	Т	T
264	no	5	missense	WDR78	g.chr1:67390438C>T	p.G26D	rs147347299	ENST00000371026.3	-	1	132	WD repeat domain 78		0.005 (1KG, EUR)	Cell differentiation		P	B	Т	T
	Abbreviations:	DSB -DNA double-strand break; STK - serine-threonine kinase; MMR - mismatch repair; PK - protein kinase; ICD - invasive duct carcinoma;
		MT - MutationTaster; PP2 - PolyPhen2;
		D - disease causing (MT), damaging (SIFT, PROVEAN); PrD - probably damaging; PsD - possibly damaging; B - benign; P - polymorphism; T - tolerated;
		US - uncertain significance; P - pathogenic; B - benign
