# Supplementary material for: Targeted sequencing of established and candidate colorectal cancer genes in the Colon Cancer Family Registry Cohort
Source: Oncotarget. 2017 Jun 21;8(55):93450–63. doi: 10.18632/oncotarget.18596 (PMC5706810; doi:10.18632/oncotarget.18596)
Supplement: Supplementary file 3 [file oncotarget-08-93450-s003.xlsx]

## Sheet: Sup.Table2-Sanger variants 
#	Case	Gene	Kind of CRC gene	Genome Change	dbSNP	AA Change	Highest MAF (source, population)	Summary of function	ACMG variant criteria	ACMG variant status	ClinVar	MT	PP2	SIFT	PROVEAN	TIER	Criteria	sex	Race	CRC FDRs	CRC SDRs	MSI	IHC	Cancers (age)	Minimal CRC age in family	Polyps
1	1#	ALPK2	candidate	g.chr18:56149247A>C		p.C2107W		STK	PP3, PP4, PM2	VUS		D	PrD	D	D	5		M	White	1	0	MSS	Positive	Colon (55); Kidney (55)	55	no	Melbourne
2	2#	ALPK2	candidate	g.chr18:56182253G>T		p.P2001T		STK	PP3, PP4, PM2	VUS		D	PrD	D	D	1	AC-I	F	White	0	2	MSS	Positive	Colon (39)	39	yes	Mayo
3	3	ALPK2	candidate	g.chr18:56203863G>A	rs139032503	p.R1186C	0.000116 (ESP, EA)	STK	PP3, PP4	VUS		P	PsD	D	D	5		M	White	1	0	MSS	Positive	Rectum (56)	56	no	Toronto
4	4	ALPK2	candidate	g.chr18:56204113C>A		p.Q1102H		STK	PP3, PP4, PM2	VUS		P	B	D	D	3	AC-I_50+	M	White	4	0	MSS	Positive	Colon (69); Skin (69)	65	yes	Fred Hutch
5	5	ALPK2	candidate	g.chr18:56246639C>A	rs200533766	p.A457S	0.000581 (ESP, EA)	STK	PP3, PP4	VUS		D	PrD	D	D	3	AC-I_50+	M	White	1	1	MSS	Positive	Rectum (54); leukemia/lymphoma (54)	54	no	Toronto
6	6	APC	established	g.chr5:112174770C>A	rs201004111	p.T1160K	0.000349 (ESP, EA)	WNT, cell cycle	PP3, PP4	VUS	VUS	D	B		D	1	AC-I	F	White	2	0	MSS	Positive	Rectum (43)	43	no	Melbourne
7	7	APC	established	g.chr5:112175363G>A	rs139618756	p.A1358T	0.000349 (ESP, EA)	WNT, cell cycle	PP3, PP4	VUS	VUS	D	PrD		D	5		M	Vietnamese	1	0	MSS	Positive	Rectum (51)	51	yes	Toronto
8	8	APC	established	g.chr5:112175521C>A		p.C1410*		WNT, cell cycle	PP3, PP4, PVS1, PM2	Pathogenic		D				5		M	White	0	1	MSS	Positive	Rectum (28); Rectum (48); Colon (49)	28	yes	Mayo
9	9#	APC	established	g.chr5:112179657G>A		p.S2789N		WNT, cell cycle	PP3, PP4, PM2	VUS		D	PrD		D	1	Type X	M	Japanese	2	0	MSS	Positive	Colon (36)	36	yes	Melbourne
10	10#	AXIN2	established	g.chr17:63532604G>A	rs142670753	p.R594W	0.000233 (1KG, EUR)	Cell proliferation	PP3, PP4	VUS		P	PsD	D	D	5		M	White	1	1	MSI-L	Positive	Rectum (45)	45	yes	Melbourne
11	11	BAP1	candidate	g.chr3:52438554G>A	rs373809972	p.R389C	0.0000155 (ExAC, NFE)	Cell cycle, transcription	PP3, PP4	VUS		D	B	D	D	5		M	White	0	1	-	Positive	Colon (55); SCC (66); BCC (66)	55	no	Toronto
12	12	BLM	candidate	g.chr15:91328178C>G	rs750600011	p.S897C	0.0000864 (ExAC, AMR)	DNA damage sensitivity	PP3, PP4	VUS		D	PrD	D	D	3	AC-I_50+	F	White	2	0	MSI-L	Positive	Colon (72); Colon (79)	54	yes	Mayo
13	13	BLM	candidate	g.chr15:91337508A>G	rs747571272	p.Y1044C	0.0002 (ExAC, EAS)	DNA damage sensitivity	PP3, PP4	VUS		D	PrD	D	D	5		M	Japanese	2	0	MSS	Positive	Colon (72); Rectum (48)	48	yes	Hawaii
14	14	CDH1	candidate	g.chr16:68845758G>A	rs373364873	p.R335Q	0.0014 (1KG, AMR)	Cell adhesion	PP3, PP4	VUS	VUS	D	PrD	D	D	1	AC-I	M	White	0	3	MSS	Positive	Rectum (54)	54	yes	Melbourne
15	15	CDH1	candidate	g.chr16:68856080C>G	rs2276331	p.L630V	0.006 (1KG, EAS)	Cell adhesion	PP3, PP4	VUS	VUS	D	PrD	D	D	5		M	Chinese	0	1	MSS	Positive	Colon (38)	38	yes	Hawaii
16	16#	CDH1	candidate	g.chr16:68867203C>T	rs587782024	p.A817V	0.0000150 (ExAC, NFE)	Cell adhesion	PP3, PP4	VUS	VUS	D	PrD	D	D	5		M	White	2	2	-	N/A	Rectum (57)	57	no	USC consortium
17	17	CHEK2	candidate	g.chr22:29130427G>A	rs587781269	p.R95*	0.0000867 (ExAC, AMR)	DSB repair, transcription	PP3, PP4, PVS1	Pathogenic	P	D		T		6		F	White	2	0	MSI-H	MLH1/PMS2 negative	Rectum (52)	52	no	Fred Hutch
18	18	ENG	candidate	g.chr9:130580436G>A		p.T550M		BMPand TGFBR signalling	PP3, PP4, PM2	VUS		P	PrD	D	D	6	AC-I_50+	M	White	2	1	MSI-H	N/A	Colon (70)	70	yes	USC consortium
19	1#	HELQ	candidate	g.chr4:84328640G>C		p.P1091R		DSB repair	PP3, PP4, PM2	VUS		D	PsD	D	D	5		M	White	1	0	MSS	Positive	Colon (55); Kidney (55)	55	no	Melbourne
20	19#	HELQ	candidate	g.chr4:84374437G>A		p.P320L		DSB repair	PP3, PP4, PM2	VUS		D	PrD	D	D	2	AC-I	F	White	11	15	MSI-H	Positive	Colon (47); Uterus (55)	41	no	USC consortium
21	20	LAMA2	candidate	g.chr6:129419329C>G	rs145149634	p.I136M	0.00012400 (ExAC)	Cell adhesion	PP3, PP4	VUS		D	PrD	D	D	3	AC-I_50+	M	White	2	1	MSS	Positive	Colon (58); Prostate (66)	58	no	Toronto
22	21	LAMA2	candidate	g.chr6:129637260T>G		p.Y1334*		Cell adhesion	PP3, PP4, PM2	VUS		D		T		4	AC-II	F	White	2	0	MSS	N/A	Colon (73); Genital (68)	66	yes	USC consortium
23	22	LAMA2	candidate	g.chr6:129704357G>A	rs201632009	p.E1684K	0.0001 (ExAC, AFR)	Cell adhesion	PP3, PP4	VUS	P	P	B	T	T	6		F	White	1	1	MSI-H	MLH1/PMS2 negative	Colon (52); Skin (40)	52	no	Toronto
24	23	LAMA2	candidate	g.chr6:129802567C>T	rs121913572	p.R2578*	0.0002 (ExAC, AMR)	Cell adhesion	PP3, PP4	VUS	P	D				5		M	White	1	0	MSI-L	Positive	Rectum (53); Prostate (57)	53	yes	Toronto
25	24#	LAMA2	candidate	g.chr6:129813474C>A		p.A2697E		Cell adhesion	PP3, PP4, PM2	VUS		D	PsD		D	3	AC-I_50+	F	White	1	1	MSS	Positive	Colon (63)	63	no	Toronto
26	25	LAMA2	candidate	g.chr6:129835701G>A		p.A3058T		Cell adhesion	PP3, PP4, PM2	VUS		D	PrD		D	1	AC-I	M	White	1	1	MSI-L	MSH2/MSH6 negative	Colon (47)	47	yes	Melbourne
27	26	LRIG1	candidate	g.chr3:66433484C>T	rs148095422	p.V805I	0.0014 (1KG, AMR)	Innervation	PP3, PP4	VUS		D	PsD	D	D	5		M	White	1	0	MSS	Positive	Colon (48)	48	no	Fred Hutch
28	27	LRIG1	candidate	g.chr3:66433685G>A	rs200213153	p.R738W	0.001 (1KG, EAS)	Innervation	PP3, PP4	VUS		D	PrD	D	D	5		F	Filipino	0	2	-	N/A	Colon (50)	50	yes	USC consortium
29	28	LRIG1	candidate	g.chr3:66433730G>A	rs61746315	p.R723C	0.001 (1KG, EAS)	Innervation	PP3, PP4	VUS		D	PrD	D	D	6		F	White	1	0	MSI-H	PMS2 negative	Colon (42)	42	yes	Fred Hutch
30	16#	LRIG1	candidate	g.chr3:66436486C>A	rs753440122	p.G570W	0.00002471 (ExAC, AF)	Innervation	PP3, PP4	VUS		P	PrD	D	D	5		M	White	2	2	-	N/A	Rectum (57)	57	no	USC consortium
31	29	MLH1	established	g.chr3:37042537G>C	rs63750266	p.R100P	0.00001647 (ExAC)	MMR	PP3, PP4	VUS	VUS	D	PrD	D	D	6		F	White	1	0	MSI-H	Positive	Colon (28)	28	no	Fred Hutch
32	30#	MLH1	established	g.chr3:37045959C>A		p.A125E		MMR	PP3, PP4, PM2	VUS		D	PrD	D	D	2	AC-I	M	Filipino	7	10	MSI-H	PMS2 negative	Colon (62); Colon (41)	62	no	Toronto
33	19#	MLH1	established	g.chr3:37053590G>T	rs63751711	p.R226L		MMR	PP3, PP4, PM2, PM5	Likely pathogenic	P	D	PrD	D	D	2	AC-I	F	White	11	15	MSI-H	Positive	Colon (47); Uterus (55)	41	no	USC consortium
34	31	MLH1	established	g.chr3:37061892G>A	rs730881739	p.V326M		MMR	PP3, PP4, PM2	VUS		D	B	D	T	5		F	Native American	0	1	MSS	N/A	Colon (58)	58	yes	USC consortium
35	9#	MLH1	established	g.chr3:37089020C>T	rs63751684	p.P581L	0.005 (1KG, EAS)	MMR	PP3, PP4	VUS	B	D	PsD	D	D	1	Type X	M	Japanese	2	0	MSS	Positive	Colon (36)	36	yes	Melbourne
36	32	MLH3	established	g.chr14:75485594C>T	rs138006166	p.A1394T	0.00093 (ESP, EA)	MMR	PP3, PP4	VUS	VUS	D	PrD	D	D	5		M	White	0	2	MSS	Positive	Colon (54)	54	yes	Toronto
37	33	MLH3	established	g.chr14:75508343T>A	rs142124529	p.N1147I	0.002 (1KG, EUR)	MMR	PP3, PP4	VUS		D	PrD	D	D	3	AC-I_50+	M	White	1	1	MSS	Positive	Colon (52)	52	yes	Melbourne
38	34	MLH3	established	g.chr14:75509130G>A	rs761143890	p.L1111F	0.0001 (ExAC, EAS)	MMR	PP3, PP4	VUS		D	PrD	D	D	5		M	Japanese	1	0	MSS	Positive	Colon (58); Prostate (65)	58	yes	Fred Hutch
39	35	MLH3	established	g.chr14:75513214C>T	rs372835460	p.D1049N	0.000116 (ESP, EA)	MMR	PP3, PP4	VUS		D	PrD	D	D	5		M	White	1	0	MSS	Positive	Colon (53)	53	yes	Toronto
40	36	MLH3	established	g.chr14:75513721G>C	rs201453923	p.L880V	0.000116 (ESP, EA)	MMR	PP3, PP4	VUS		D	B	D	D	3	AC-I_50+	M	White	4	0	MSS	Positive	Colon (57)	57	yes	Melbourne
41	37	MLH3	established	g.chr14:75515856A>G	rs780296518	p.F168S		MMR	PP3, PP4, PS4	Likely pathogenic		D	PsD	D	D	3	AC-I_50+	F	White	2	0	MSS	Positive	Colon (65)	65	no	Toronto
42	38	MLH3	established	g.chr14:75515856A>G	rs780296518	p.F168S		MMR	PP3, PP4, PS4	Likely pathogenic		D	PsD	D	D	3	AC-I_50+	F	White	0	2	MSS	Positive	Colon (55)	55	yes	Toronto
43	24#	MSH2	established	g.chr2:47630422C>G		p.T31S		MMR	PP3, PP4, PM2	VUS		D	B	T	T	3	AC-I_50+	F	White	1	1	MSS	Positive	Colon (63)	63	no	Toronto
44	39	MSH2	established	g.chr2:47630468C>G	rs33946261	p.H46Q	0.000233 (ESP, EA)	MMR	PP3, PP4, PS4	Likely pathogenic	VUS	D	PrD	D	D	5		F	White	1	0	MSI-L	Positive	Colon (54); Breast (51)	54	yes	Melbourne
45	40	MSH2	established	g.chr2:47630468C>G	rs33946261	p.H46Q	0.000233 (ESP, EA)	MMR	PP3, PP4, PS4	Likely pathogenic	VUS	D	PrD	D	D	1	AC-I	M	White	2	3	MSS	Positive	Rectum (62)	62	no	Melbourne
46	41	MSH2	established	g.chr2:47637354T>G	rs63750214	p.V163G	0.0001 (ExAC, EAS)	MMR	PP3, PP4, PM5	VUS	VUS	D	PsD	D	D	2	AC-I	M	White	2	1	MSI-H	MSH2/MSH6 negative	Colon (55); Stomach (57)	55	no	Melbourne
47	42	MSH2	established	g.chr2:47639623A>G	rs199676483	p.Q239R		MMR	PP3, PP4, PM2	VUS	VUS	D	PrD	D	D	5		M	White	0	1	MSS	Positive	Colon (51)	51	no	Toronto
48	43#	MSH2	established	g.chr2:47643505G>A	rs587779065	p.G338E		MMR	PP3, PP4, PS1	Likely pathogenic	P	D	PrD	D	D	2	AC-I	M	White	2	1	MSI-H	MSH2/MSH6 negative	Colon (32); Bladder (57)	32	yes	Melbourne
49	44	MSH2	established	g.chr2:47657048C>T		p.P415L		MMR	PP3, PP4	VUS		D	PsD	D	D	5		F	White	0	1	MSS	Positive	Colon (48)		no
50	45	MSH2	established	g.chr2:47690180A>G	rs544265737	p.H466R	0.001 (1KG, SAS)	MMR	PP3, PP4	VUS		D	PrD	D	D	1	AC-I	F	White	1	1	MSS	Positive	Rectum (40); Uterus (40)	40	yes	Mayo
51	46	MSH2	established	g.chr2:47702191A>G	rs41295288	p.N596S	0.000233 (ESP, EA)	MMR	PP3, PP4	VUS	VUS	D	B	T	T	3	AC-I_50+	F	White	2	1	MSS	Positive	Colon (57); Lung (68)	57	yes	Toronto
52	47	MSH2	established	g.chr2:47702251C>G	rs587779965	p.P616R	0.000045 (ExAC, NFE)	MMR	PP3, PP4	VUS	VUS	D	PrD	D	D	3	AC-I_50+	M	White	1	1	MSS	Positive	Colon (57)	57	yes	Toronto
53	48	MSH2	established	g.chr2:47703575G>T	rs63751432	p.G692V		MMR	PP3, PP4, PM2, PM5	Likely pathogenic	VUS	D	PrD	D	D	2	AC-I	M	White	1	4	MSI-H	MSH2/MSH6 negative	Colon (44); Colon (29)	44	yes	Toronto
54	49	MSH2	established	g.chr2:47705460A>G		p.T754A	0.0000165 (ExAC)	MMR	PP3, PP4, PM2	VUS		D	PrD	D	D	3	AC-I_50+	M	Chinese	2	0	MSI-L	Positive	Colon (70); Lung (78)	70	yes	Hawaii
55	50	MSH2	established	g.chr2:47710015T>G	rs41295182	p.L911R	0.0002 (ExAC, NFE)	MMR	PP3, PP4	VUS	VUS	D	PrD	D	D	6		F	White	1	1	MSI-H	MLH1/PMS2 negative	Colon (58); Colon (58)	58	yes	Toronto
56	51	MSH3	candidate	g.chr5:79961030G>A	rs138381683	p.D143N	0.000454 (ESP, AA)	MMR	PP3, PP4	VUS		P	B		D	5		F	Japanese	1	1	MSS	Positive	Rectum (51)	51	no	Melbourne
57	52	MSH3	candidate	g.chr5:79974867T>G	rs770687133	p.L432W	0.0000962 (ExAC, AFR)	MMR	PP3, PP4	VUS		D	PrD		D	3	AC-I_50+	F	White	1	1	MSI-L	Positive	Colon (65)	65	yes	USC consortium
58	53	MSH3	candidate	g.chr5:79974892C>G	rs61749609	p.I440M		MMR	PP3, PP4, PM2	VUS		P	PsD		D	4	AC-II	F	White	1	0	MSS	Positive	Colon (64)	64	yes	Toronto
59	54	MSH3	candidate	g.chr5:80063899G>C	rs145657887	p.V682L	0.000233 (ESP, EA)	MMR	PP3, PP4	VUS		D	PsD		D	1	AC-I	F	White	0	3	MSS	Positive	Rectum (59)	59	yes	Toronto
60	55	MSH3	candidate	g.chr5:80109421A>G	rs773713925	p.M892V	0.0000606 (ExAC, SAS)	MMR	PP3, PP4	VUS		D	PsD		D	3	AC-I_50+	F	White	2	0	MSS	Positive	Colon (74)	74	no	Fred Hutch
61	56	MSH3	candidate	g.chr5:80168994G>A	rs745375580	p.A1064T	0.0000150 (ExAC, NFE)	MMR	PP3, PP4	VUS		D	PsD		D	6	AC-I_50+	F	White	3	2	MSI-H	Positive	Colon (62)	55	yes	USC consortium
62	57	MSH6	established	g.chr2:48026006A>T	rs267608051	p.K295I	0.00009884 (ExAC)	MMR	PP3, PP4	VUS	VUS	D	PrD	D	D	5		M	White	1	0	MSS	Positive	Colon (47)	47	yes	USC consortium
63	58	MSH6	established	g.chr2:48026014C>T	rs146816935	p.R298*	0.000227 (ESP, AA)	MMR	PP3, PP4, PVS1	Pathogenic	P	D		T		2	AC-I	M	-	1	3	MSI-H	N/A	Rectum (44)	47	yes	Mayo
64	59	MSH6	established	g.chr2:48026743A>C	rs587779778	p.S541R	0.00000825 (ExAC)	MMR	PP3, PP4	VUS	VUS	D	PrD	D	D	5		M	White	1	1	MSI-L	Positive	Colon (49)	49	no	Toronto
65	30#	MSH6	established	g.chr2:48027422C>G	rs587781462	p.T767S	0.0001 (ExAC, EAS)	MMR	PP3, PP4	VUS	VUS	D	PrD	D	D	2	AC-I	M	Filipino	7	10	MSI-H	PMS2 negative	Colon (62); Colon (41)	62	no	Toronto
66	60	MSH6	established	g.chr2:48027683A>T	rs34374438	p.K854M	0.001 (1KG, EAS)	MMR	PP3, PP4	VUS	VUS	D	PrD	D	D	3	AC-I_50+	M	White	1	2	MSS	Positive	Colon (61)	61	no	Fred Hutch
67	61	MSH6	established	g.chr2:48027853C>T	rs63751017	p.R911*	0.000116 (ESP, EA)	MMR	PP3, PP4, PVS1, PS4	Pathogenic	P	D		T		6	AC-I_50+	M	White	1	2	MSI-H	Positive	Colon (54); Skin (66)	54	no	USC consortium
68	62	MSH6	established	g.chr2:48027853C>T	rs63751017	p.R911*	0.000116 (ESP, EA)	MMR	PP3, PP4, PVS1, PS4	Pathogenic	P	D		T		3	AC-I_50+	F	White	3	0	-	N/A	Colon (73); Colon (61)	73	yes	USC consortium
69	63	MUTYH	established	g.chr1:45797444G>T	rs587782773	p.P356T	0.0000487 (ExAC, NFE)	BER	PP3, PP4	VUS	VUS	D	PrD	D	D	4	AC-II	M	White	1	0	MSI-L	Positive	Colon (42); Skin (61)	42	no	Mayo
70	64	MUTYH	established	g.chr1:45798601C>T	rs201103359	p.A162T	0.001 (1KG, EAS)	BER	PP3, PP4	VUS	VUS	D	PrD	D	D	5		F	White	0	1	MSS	Positive	Colon (44)	44	no	Mayo
71	65	MUTYH	established	g.chr1:45798624G>A	rs777184451	p.P154L	0.000015 (ExAC, NFE)	BER	PP3, PP4	VUS	VUS	D	PrD	D	D	5		F	White	1	0	MSI-L	Positive	Rectum (48); Uterus (51)	48	no	Fred Hutch
72	66	NOS1	candidate	g.chr12:117655959C>T	rs376113705	p.R1428Q	0.001 (1KG, SAS)	Cell migration	PP3, PP4	VUS		D	PrD	D	D	3	AC-I_50+	M	White	2	0	-	N/A	Colon (72)	72	yes	USC consortium
73	2#	NOS1	candidate	g.chr12:117669906C>T	rs769905102	p.R1123H	0.00003 (ExAC, NFE)	Cell migration	PP3, PP4	VUS		D	PrD	D	D	1	AC-I	F	White	0	2	MSS	Positive	Colon (39)	39	yes	Mayo
74	10#	NOS1	candidate	g.chr12:117681239G>T	rs199681806	p.A976E	0.0001 (ExAC, AFR)	Cell migration	PP3, PP4, PS4	Likely pathogenic		D	PsD	D	T	5		M	White	1	1	MSI-L	Positive	Rectum (45)	45	yes	Melbourne
75	67	NOS1	candidate	g.chr12:117681239G>T	rs199681806	p.A976E	0.0001 (ExAC, AFR)	Cell migration	PP3, PP4, PS4	Likely pathogenic		D	PsD	D	T	5		M	White	1	0	MSS	Positive	Colon (58); Kidney	58	no	Melbourne
76	68	NOS1	candidate	g.chr12:117710315C>T		p.V572M		Cell migration	PP3, PP4, PM2	VUS		D	PrD	D	D	6	AC-I_50+	F	White	1	1	MSI-H	MLH1/PMS2 negative	Colon (68)	68	yes	Toronto
77	69	NOS1	candidate	g.chr12:117723943C>T		p.R419H		Cell migration	PP3, PP4, PM2	VUS		D	PrD	D	D	3	AC-I_50+	M	White	1	1	MSI-L	Positive	Colon (69)	69	no	USC consortium
78	70	NOS1	candidate	g.chr12:117728125G>T		p.T320N		Cell migration	PP3, PP4, PM2	VUS		P	PsD	D	T	5		M	White	0	1	MSS	Positive	Colon (36)	36	no	Melbourne
79	71	NOS1	candidate	g.chr12:117768820G>A	rs78402290	p.R19C	0.000242 (ESP, EA)	Cell migration	PP3, PP4	VUS		D	PrD	D	D	1	Type X	M	White	2	0	MSS	Positive	Colon (44)	44	no	Melbourne
80	43#	PALB2	candidate	g.chr16:23614974C>T	rs757118000	p.V1123M	0.00002471 (ExAC, AF)	DSB repair	PP3, PP4	VUS	VUS	D	PrD	D		2	AC-I	M	White	2	1	MSI-H	MSH2/MSH6 negative	Colon (32); Bladder (57)	32	yes	Melbourne
81	72	PALB2	candidate	g.chr16:23619309G>A		p.H1076Y		DSB repair	PP3, PP4, PM2	VUS		P	PrD	D	D	3	AC-I_50+	M	Chinese	3	1	MSS	Positive	Rectum (55)	55	no	Hawaii
82	73	POLD1	established	g.chr19:50906845G>C	rs771349646	p.Q411H	0.0000964 (ExAC, AFR)	BER	PP3, PP4, PM1	VUS		P	B	D	D	5		F	White	2	1	MSS	Positive	Colon (58); melanoma (28)	58	no	Melbourne
83	74	POLD1	established	g.chr19:50912821G>C	rs144143245	p.Q684H	0.001 (1KG, EUR)	BER	PP3, PP4, PM1	VUS		D	PsD	D	D	3	AC-I_50+	F	White	1	1	MSS	Positive	Rectum (55)	55	no	Melbourne
84	75	POLE	established	g.chr12:133202780C>T	rs138789360	p.V2152M	0.0008 (1KG, EUR)	BER, replication	PP3, PP4	VUS		D	PsD	D	D	1	AC-I	M	White	0	2	MSS	Positive	Colon (39); Colon (43)	39	no	Mayo
85	76	POLE	established	g.chr12:133235927G>A	rs149777592	p.R1077C	0.000233 (ESP, EA)	BER, replication	PP3, PP4	VUS		D	PrD	D	D	5		F	White	0	1	MSS	Positive	Rectum (50)	50	no	Toronto
86	77	POLE	established	g.chr12:133253139T>C		p.D301G		BER, replication	PP3, PP4, PM1, PM2	Likely pathogenic		D	PrD	D	D	5		M	White	0	2	MSI-L	Positive	Colon (58)	58	no	Toronto
87	78	POLE	established	g.chr12:133254193G>A	rs146592584	p.R231C	0.000698 (ESP, EA)	BER, replication	PP3, PP4, PM1	VUS		D	PrD	D	D	3	AC-I_50+	M	White	1	2	MSS	Positive	Colon (71)	71	yes	Toronto
88	79	POLE	established	g.chr12:133256230T>C	rs755709875	p.H144R	0.0011 (ExAC, OTH)	BER, replication	PP3, PP4, PM1	VUS		D	PrD	D	D	5		F	White	0	1	MSS	Positive	Colon (48)	48	yes	Mayo
89	80	POLE	established	g.chr12:133256234T>C		p.N143D		BER, replication	PP3, PP4, PM1, PM2	Likely pathogenic		D	PrD	D	D	4	AC-II	F	White	0	1	MSS	N/A	Malignancy (49); Colon (57)	55	yes	USC consortium
90	81	POLQ	candidate	g.chr3:121168167T>C	rs150364457	p.Y2420C	0.000465 (ESP, EA)	DNA repair	PP3, PP4	VUS		D	PrD	D	D	3	AC-I_50+	F	White	2	0	MSS	Positive	Colon (50)	55	no	Toronto
91	82	POLQ	candidate	g.chr3:121251925G>A		p.P291L		DNA repair	PP3, PP4, PM2, PS4	Likely pathogenic		D	PrD	D	D	6		F	White	0	2	MSI-H	MSH2/MSH6 negative	Colon (24)	24	no	Mayo
92	83	POLQ	candidate	g.chr3:121251925G>A		p.P291L		DNA repair	PP3, PP4, PM2, PS4	Likely pathogenic		D	PrD	D	D	5		F	White	0	1	MSS	Positive	Colon (55)	55	yes	Mayo
93	84	PREX1	candidate	g.chr20:47258754G>A	rs140593918	p.R1243W	0.000233 (ESP, EA)	Signal transduction	PP3, PP4	VUS		P	PsD	D	D	5		F	White	0	2	MSS	Positive	Colon (55)	55	yes	Hawaii
94	85	PREX1	candidate	g.chr20:47282854C>T	rs149524742	p.V569M	0.001 (1KG, EUR)	Signal transduction	PP3, PP4	VUS		D	PsD	D	D	1	AC-I	F	White	1	1	-	N/A	Rectum (50)	50	no	USC consortium
95	86	PTCH1	candidate	g.chr9:98209367G>A	rs45535032	p.R1391W	0.000349 (ESP, EA)	Brain development	PP3, PP4	VUS	VUS	D	B	D	D	5		F	White	0	1	MSS	Positive	Colon (45)	45	no	Toronto
96	30#	PTCH1	candidate	g.chr9:98211581G>A	rs571420165	p.R1192C	0.0008 (1KG, AFR)	Brain development	PP3, PP4	VUS		D	PsD	D	D	2	AC-I	M	Filipino	7	10	MSI-H	PMS2 negative	Colon (62); Colon (41)	41	no	Toronto
97	87	PTCH1	candidate	g.chr9:98215892G>A	rs769691754	p.T1106M	0.0000607 (ExAC, SAS)	Brain development	PP3, PP4	VUS	VUS	D	PrD	D	D	5		F	Chinese	1	0	MSS	Positive	Colon (47); Uterus (47)	47	yes	Hawaii
98	88	PTCH1	candidate	g.chr9:98242838T>G	rs368102115	p.D260A	0.000116 (ESP, EA)	Brain development	PP3, PP4	VUS		D	PrD	D	D	3	AC-I_50+	M	White	0	2	MSI-L	Positive	Colon (63)	63	no	Toronto
99	89	SH2B3	candidate	g.chr12:111884636A>C		p.N271T		Signal transduction	PP3, PP4, PM2	VUS		D	PrD	D	D	5		F	White	0	2	MSS	Positive	Colon (43); Breast (43)	43	no	Mayo
100	90	SH2B3	candidate	g.chr12:111884825G>A	rs756955512	p.C305Y	0.0002 (ExAC, SAS)	Signal transduction	PP3, PP4	VUS		D	PrD	D	D	5		F	White	1	0	MSS	Positive	Colon (92); Reticuloendothelial (86)	92	no	Mayo
101	91	SH2B3	candidate	g.chr12:111885295G>A	rs148636776	p.E395K	0.000681 (ESP, AA)	Signal transduction	PP3, PP4, PS4	Likely pathogenic		D	PrD	D	D	3	AC-I_50+	M	White	1	1	MSS	Positive	Rectum (62)	62	no	Toronto
102	92	SH2B3	candidate	g.chr12:111885295G>A	rs148636776	p.E395K	0.000681 (ESP, AA)	Signal transduction	PP3, PP4, PS4	Likely pathogenic		D	PrD	D	D	4	AC-II	F	White	1	1	MSS	Positive	Colon (54)	54	yes	Toronto
103	93	SH2B3	candidate	g.chr12:111885295G>A	rs148636776	p.E395K	0.000681 (ESP, AA)	Signal transduction	PP3, PP4, PS4	Likely pathogenic		D	PrD	D	D	5		F	White	0	1	MSS	Positive	Rectum (47)	47	yes	Mayo
104	94	SH2B3	candidate	g.chr12:111885912C>A		p.P512T		Signal transduction	PP3, PP4, PM2	VUS		P	B	D	D	5		F	White	0	2	MSS	Positive	Colon (50)	50	no	Melbourne
105	95	SH2B3	candidate	g.chr12:111886081T>C	rs199803113	p.I568T	0.001 (1KG, EAS)	Signal transduction	PP3, PP4	VUS		D	PsD	D	D	5		M	White	0	2	MSS	Positive	Colon (45); Rectum (45)	45	no	Toronto
106	96	TGFBR2	established	g.chr3:30713180G>C	rs759362407	p.G169R	0.000015 (ExAC, NFE)	PK activation	PP3, PP4	VUS		P	B	D	T	1	Type X	M	White	0	1	MSS	Positive	Rectum (31)	31	no	Fred Hutch
* in Gorlin syndrome; ** in merosin deficient congenital muscular dystrophy
# - Variants found in the same case.
AA – African American, EA – European American, AFR – African/African American, AMR – Latino, NFE - Non-Finnish European, SAS – South Asian, EUR – European, AF – African, EAS – East Asian, OTH – Other.
AA – amino acid, MAF – minor allele frequency, Nat. Am. – Native American, AC – Amsterdam Criteria (I and II), AC-I_50+ - Amsterdam Criteria without <50 age requirement,
D - disease causing (MT), damaging (SIFT, PROVEAN); PrD - probably damaging; PsD - possibly damaging; B - benign; P - polymorphism; T - tolerated;
DSB -DNA double-strand break; STK - serine-threonine kinase; MMR - mismatch repair; PK - protein kinase; ICD - invasive duct carcinoma;
ExAC - Exome Aggregation Consortium, ESP - Exome Sequencing Project, 1KG – 1000 Genome Project,
FDR – first-degree relative, SDR – second-degree relative,
M – male, F – female,
MT - MutationTaster; PP2 - PolyPhen2;
VUS - variant of uncertain significance; P - pathogenic; B - benign
