# Supplementary material for: Targeted sequencing of established and candidate colorectal cancer genes in the Colon Cancer Family Registry Cohort
Source: Oncotarget. 2017 Jun 21;8(55):93450–63. doi: 10.18632/oncotarget.18596 (PMC5706810; doi:10.18632/oncotarget.18596)
Supplement: Supplementary file 4 [file oncotarget-08-93450-s004.xlsx]

## Sheet: Sup.Table3-Alignment Summary
Pool	BAIT_SET	TOTAL_READS	PCT_PF_READS_ALIGNED	PCT_SELECTED_BASES	PCT_OFF_BAIT	MEAN_TARGET_COVERAGE	PCT_TARGET_BASES_2X	PCT_TARGET_BASES_10X	PCT_TARGET_BASES_20X	PCT_TARGET_BASES_30X	PCT_TARGET_BASES_40X	PCT_TARGET_BASES_50X	PCT_TARGET_BASES_100X
3169-LR-12	CNGHS-00100X-2129_covered_b37	188888	0.987707	0.982132	0.017868	126.52	0.995165	0.979022	0.959191	0.934622	0.905054	0.867785	0.588083
3169-LR-18	CNGHS-00100X-2129_covered_b37	254200	0.989398	0.983877	0.016123	170.994	0.997252	0.981744	0.96905	0.954034	0.934258	0.910252	0.742242
3169-LR-10	CNGHS-00100X-2129_covered_b37	243878	0.990684	0.985058	0.014942	164.408	0.996623	0.982578	0.967996	0.949362	0.92885	0.898724	0.715104
3169-LR-20	CNGHS-00100X-2129_covered_b37	236282	0.989652	0.983316	0.016684	158.774	0.994403	0.981263	0.963289	0.948973	0.924849	0.897307	0.701126
3169-LR-19	CNGHS-00100X-2129_covered_b37	275372	0.988125	0.985361	0.014639	185.334	0.996035	0.985986	0.970744	0.955502	0.935722	0.916939	0.76412
3169-LR-13	CNGHS-00100X-2129_covered_b37	239128	0.989215	0.982027	0.017973	160.356	0.994658	0.982302	0.964655	0.947894	0.923688	0.899384	0.713523
3169-LR-21	CNGHS-00100X-2129_covered_b37	216710	0.989373	0.983149	0.016851	145.684	0.996111	0.978101	0.96023	0.939508	0.910313	0.878023	0.662297
3169-LR-11	CNGHS-00100X-2129_covered_b37	280656	0.989956	0.982682	0.017318	188.573	0.995451	0.983929	0.970294	0.957068	0.940567	0.922368	0.779818
3169-LR-1	CNGHS-00100X-2129_covered_b37	224280	0.989143	0.981574	0.018426	150.441	0.996173	0.984088	0.965346	0.945254	0.92202	0.896151	0.692607
3169-LR-17	CNGHS-00100X-2129_covered_b37	320648	0.988582	0.98366	0.01634	215.297	0.996101	0.984988	0.97365	0.96573	0.951286	0.937686	0.824269
3169-LR-33	CNGHS-00100X-2129_covered_b37	211458	0.99005	0.98355	0.01645	142.28	0.995891	0.978506	0.964246	0.940874	0.913879	0.882981	0.653819
3169-LR-2	CNGHS-00100X-2129_covered_b37	250080	0.988804	0.981116	0.018884	167.656	0.996608	0.982645	0.968058	0.949613	0.929838	0.906722	0.736716
3169-LR-36	CNGHS-00100X-2129_covered_b37	219660	0.989411	0.982002	0.017998	147.449	0.99408	0.977186	0.960178	0.936939	0.913992	0.881364	0.662231
3169-LR-35	CNGHS-00100X-2129_covered_b37	416466	0.989665	0.983608	0.016392	280.322	0.997309	0.986339	0.975333	0.967782	0.957569	0.949751	0.882413
3169-LR-3	CNGHS-00100X-2129_covered_b37	200658	0.984546	0.981302	0.018698	133.879	0.994198	0.980593	0.958337	0.940316	0.912125	0.876637	0.614499
3169-LR-15	CNGHS-00100X-2129_covered_b37	275278	0.985931	0.982619	0.017381	184.222	0.996945	0.984891	0.97057	0.958613	0.941242	0.922936	0.773023
3169-LR-23	CNGHS-00100X-2129_covered_b37	236786	0.988994	0.981874	0.018126	159.006	0.993963	0.978045	0.961181	0.940531	0.918188	0.890881	0.703173
3169-LR-16	CNGHS-00100X-2129_covered_b37	312036	0.990097	0.98431	0.01569	210.003	0.996408	0.987035	0.975835	0.963832	0.949828	0.934473	0.815571
3169-LR-24	CNGHS-00100X-2129_covered_b37	219112	0.990252	0.983493	0.016507	147.474	0.992832	0.973722	0.954648	0.932524	0.905611	0.875419	0.677488
3169-LR-28	CNGHS-00100X-2129_covered_b37	315248	0.989751	0.982274	0.017726	211.987	0.996071	0.98484	0.970135	0.959892	0.947628	0.929741	0.815771
3169-LR-26	CNGHS-00100X-2129_covered_b37	226870	0.987843	0.981608	0.018392	152.045	0.994111	0.978833	0.963806	0.942424	0.91786	0.890507	0.691446
3169-LR-27	CNGHS-00100X-2129_covered_b37	271236	0.98877	0.98321	0.01679	182.247	0.996081	0.982553	0.969608	0.955088	0.93872	0.914325	0.765757
3169-LR-31	CNGHS-00100X-2129_covered_b37	270034	0.989938	0.983596	0.016404	181.854	0.996465	0.986262	0.972223	0.955763	0.939554	0.915808	0.762555
3169-LR-34	CNGHS-00100X-2129_covered_b37	270360	0.989022	0.983416	0.016584	181.691	0.994797	0.980696	0.966932	0.95257	0.931224	0.912662	0.761229
3169-LR-14	CNGHS-00100X-2129_covered_b37	355558	0.98994	0.983221	0.016779	239.04	0.996751	0.987802	0.97473	0.964272	0.953461	0.939073	0.840811
3169-LR-22	CNGHS-00100X-2129_covered_b37	297296	0.988809	0.984158	0.015842	199.867	0.996613	0.982885	0.968943	0.95715	0.940439	0.921078	0.802084
3169-LR-25	CNGHS-00100X-2129_covered_b37	248308	0.99114	0.982806	0.017194	167.331	0.996224	0.980609	0.966252	0.949147	0.926522	0.904107	0.730372
3169-LR-30	CNGHS-00100X-2129_covered_b37	260404	0.988936	0.98233	0.01767	174.812	0.996843	0.987301	0.971046	0.953706	0.934576	0.912948	0.757239
3169-LR-32	CNGHS-00100X-2129_covered_b37	258542	0.990145	0.98363	0.01637	174.136	0.996214	0.983591	0.968211	0.952831	0.931792	0.91127	0.75269
3169-LR-29	CNGHS-00100X-2129_covered_b37	317320	0.986937	0.982953	0.017047	212.578	0.996802	0.984487	0.974019	0.963514	0.950386	0.939452	0.829447
3169-LR-37	CNGHS-00100X-2129_covered_b37	279652	0.991121	0.983269	0.016731	188.319	0.994909	0.983295	0.969613	0.95672	0.938086	0.917507	0.771068
3169-LR-39	CNGHS-00100X-2129_covered_b37	222016	0.985542	0.982332	0.017668	147.679	0.994198	0.980997	0.965049	0.949326	0.927141	0.897169	0.676194
3169-LR-38	CNGHS-00100X-2129_covered_b37	246644	0.99001	0.982539	0.017461	165.659	0.997252	0.979115	0.963888	0.94882	0.926512	0.900352	0.724979
3169-LR-45	CNGHS-00100X-2129_covered_b37	290766	0.995557	0.987315	0.012685	197.121	0.991399	0.956254	0.883406	0.772199	0.662384	0.566056	0.368084
3169-LR-41	CNGHS-00100X-2129_covered_b37	246712	0.989157	0.983355	0.016645	165.489	0.997437	0.982517	0.969363	0.946845	0.921027	0.898535	0.677278
3169-LR-40	CNGHS-00100X-2129_covered_b37	407176	0.989511	0.984167	0.015833	273.926	0.998122	0.990192	0.978982	0.969977	0.961463	0.952816	0.883662
3169-LR-47	CNGHS-00100X-2129_covered_b37	287008	0.995248	0.987528	0.012472	194.636	0.992494	0.951588	0.84407	0.717095	0.607096	0.528527	0.363362
3169-LR-51	CNGHS-00100X-2129_covered_b37	122792	0.9803	0.981971	0.018029	81.4585	0.992525	0.964333	0.919359	0.850727	0.776707	0.689783	0.305704
3169-LR-50	CNGHS-00100X-2129_covered_b37	349734	0.9844	0.977036	0.022964	231.79	0.996986	0.98704	0.976275	0.963028	0.949419	0.933389	0.788945
3169-LR-42	CNGHS-00100X-2129_covered_b37	284790	0.992647	0.986544	0.013456	192.65	0.995155	0.982051	0.958183	0.929224	0.885038	0.840673	0.581068
3169-LR-43	CNGHS-00100X-2129_covered_b37	267588	0.983445	0.977196	0.022804	177.373	0.997273	0.981243	0.966697	0.942757	0.911265	0.868624	0.631419
3169-LR-44	CNGHS-00100X-2129_covered_b37	309502	0.993438	0.986383	0.013617	209.4	0.994797	0.977518	0.946881	0.904214	0.836948	0.776446	0.493663
3169-LR-49	CNGHS-00100X-2129_covered_b37	208858	0.988667	0.982059	0.017941	140.141	0.994295	0.977452	0.960838	0.939134	0.91235	0.878361	0.645229
3169-LR-46	CNGHS-00100X-2129_covered_b37	225648	0.9892	0.98346	0.01654	151.444	0.99406	0.981407	0.96484	0.944456	0.920019	0.894872	0.692536
3169-LR-48	CNGHS-00100X-2129_covered_b37	343704	0.989183	0.984015	0.015985	230.62	0.996408	0.986109	0.974366	0.963693	0.950539	0.93413	0.842366
3169-LR-4	CNGHS-00100X-2129_covered_b37	408020	0.989643	0.982573	0.017427	274.504	0.997713	0.988345	0.982077	0.968841	0.961151	0.949879	0.873956
3169-LR-55	CNGHS-00100X-2129_covered_b37	107040	0.987734	0.984528	0.015472	71.9729	0.992376	0.9666	0.919978	0.851852	0.761004	0.65825	0.234867
3169-LR-53	CNGHS-00100X-2129_covered_b37	295958	0.987586	0.983023	0.016977	198.382	0.997365	0.984292	0.972995	0.961795	0.945535	0.927617	0.798324
3169-LR-60	CNGHS-00100X-2129_covered_b37	223504	0.988917	0.98221	0.01779	150.203	0.993487	0.965274	0.909055	0.859896	0.824356	0.789017	0.638628
3169-LR-52	CNGHS-00100X-2129_covered_b37	304548	0.985671	0.982029	0.017971	202.685	0.996465	0.987055	0.977037	0.964589	0.952637	0.939058	0.809688
3169-LR-54	CNGHS-00100X-2129_covered_b37	404130	0.990476	0.984797	0.015203	271.692	0.996705	0.986549	0.97519	0.950744	0.923432	0.888829	0.686846
3169-LR-5	CNGHS-00100X-2129_covered_b37	242208	0.99017	0.984462	0.015538	163.146	0.995042	0.980834	0.967193	0.949316	0.92707	0.901452	0.721526
3169-LR-57	CNGHS-00100X-2129_covered_b37	257438	0.988751	0.982266	0.017734	172.75	0.995569	0.983402	0.97122	0.957354	0.937211	0.914453	0.753647
3169-LR-58	CNGHS-00100X-2129_covered_b37	263184	0.987967	0.9836	0.0164	176.504	0.995932	0.984763	0.968058	0.954663	0.937676	0.917553	0.764468
3169-LR-61	CNGHS-00100X-2129_covered_b37	233354	0.989728	0.982576	0.017424	156.771	0.996598	0.981115	0.964568	0.942941	0.919103	0.891976	0.692147
3169-LR-56	CNGHS-00100X-2129_covered_b37	393820	0.990483	0.984966	0.015034	265.213	0.996562	0.987147	0.974423	0.952555	0.922357	0.891449	0.706698
3169-LR-59	CNGHS-00100X-2129_covered_b37	434870	0.991754	0.984227	0.015773	293.405	0.996081	0.986462	0.969265	0.948334	0.927034	0.898141	0.763117
3169-LR-63	CNGHS-00100X-2129_covered_b37	291540	0.987847	0.983423	0.016577	195.568	0.99781	0.986037	0.969281	0.956766	0.942675	0.928579	0.796211
3169-LR-62	CNGHS-00100X-2129_covered_b37	304170	0.989568	0.98256	0.01744	204.327	0.997032	0.984359	0.970519	0.95653	0.941616	0.921687	0.807487
3169-LR-65	CNGHS-00100X-2129_covered_b37	270392	0.989578	0.983968	0.016032	181.912	0.998214	0.984277	0.969148	0.953901	0.935778	0.915588	0.764269
3169-LR-66	CNGHS-00100X-2129_covered_b37	218882	0.991306	0.987476	0.012524	147.864	0.992346	0.971419	0.936044	0.879855	0.810455	0.741055	0.455213
3169-LR-64	CNGHS-00100X-2129_covered_b37	301532	0.986429	0.981648	0.018352	201.026	0.997314	0.986487	0.975021	0.966758	0.95166	0.93432	0.805206
3169-LR-68	CNGHS-00100X-2129_covered_b37	170858	0.995008	0.989673	0.010327	116.233	0.965694	0.754097	0.531305	0.429764	0.379341	0.358271	0.323689
3169-LR-6	CNGHS-00100X-2129_covered_b37	247306	0.988452	0.982709	0.017291	166.097	0.995109	0.983029	0.966042	0.950007	0.93039	0.902465	0.724544
3169-LR-69	CNGHS-00100X-2129_covered_b37	210546	0.990914	0.990071	0.009929	142.137	0.973057	0.777474	0.54338	0.434036	0.385665	0.364984	0.340558
3169-LR-72	CNGHS-00100X-2129_covered_b37	233658	0.995125	0.988299	0.011701	158.746	0.991532	0.963867	0.914529	0.845124	0.774282	0.70743	0.475541
3169-LR-74	CNGHS-00100X-2129_covered_b37	290512	0.988482	0.982054	0.017946	194.814	0.99561	0.982266	0.969056	0.952335	0.937185	0.917553	0.783179
3169-LR-73	CNGHS-00100X-2129_covered_b37	307868	0.99047	0.983446	0.016554	207.273	0.996649	0.986288	0.974494	0.959928	0.944527	0.929423	0.811309
3169-LR-71	CNGHS-00100X-2129_covered_b37	296172	0.995935	0.988744	0.011256	201.42	0.990816	0.94288	0.85352	0.743716	0.664912	0.602189	0.427072
3169-LR-70	CNGHS-00100X-2129_covered_b37	308928	0.995455	0.988867	0.011133	210.079	0.98792	0.921667	0.817173	0.715258	0.637073	0.5693	0.394874
3169-LR-75	CNGHS-00100X-2129_covered_b37	253194	0.989028	0.980824	0.019176	169.721	0.996495	0.983494	0.966651	0.949255	0.928917	0.905002	0.731815
3169-LR-67	CNGHS-00100X-2129_covered_b37	303460	0.993419	0.988642	0.011358	206.503	0.985285	0.905412	0.797838	0.713651	0.664774	0.630319	0.560121
3169-LR-77	CNGHS-00100X-2129_covered_b37	268702	0.989051	0.982317	0.017683	180.237	0.994055	0.98351	0.969296	0.952908	0.938096	0.919722	0.757244
3169-LR-76	CNGHS-00100X-2129_covered_b37	371738	0.990964	0.983226	0.016774	250.266	0.997355	0.988294	0.980721	0.96904	0.961908	0.949505	0.868614
3169-LR-7	CNGHS-00100X-2129_covered_b37	267626	0.989093	0.982743	0.017257	179.728	0.996255	0.98197	0.967209	0.954013	0.933946	0.913542	0.759505
3169-LR-79	CNGHS-00100X-2129_covered_b37	285554	0.995693	0.988014	0.011986	193.981	0.981238	0.883682	0.752455	0.655948	0.57697	0.509703	0.359545
3169-LR-78	CNGHS-00100X-2129_covered_b37	354552	0.995812	0.988671	0.011329	240.803	0.988928	0.910779	0.777085	0.649486	0.548824	0.47948	0.36064
3169-LR-80	CNGHS-00100X-2129_covered_b37	221628	0.995249	0.987748	0.012252	150.398	0.983182	0.860305	0.705419	0.583401	0.504505	0.441992	0.337759
3169-LR-81	CNGHS-00100X-2129_covered_b37	209056	0.988147	0.983279	0.016721	140.155	0.994571	0.974372	0.940076	0.89151	0.838064	0.783107	0.559594
3169-LR-85	CNGHS-00100X-2129_covered_b37	263810	0.990053	0.982322	0.017678	177.38	0.997125	0.984993	0.970816	0.952018	0.934995	0.915624	0.757013
3169-LR-82	CNGHS-00100X-2129_covered_b37	265278	0.991149	0.984866	0.015134	178.594	0.991778	0.960414	0.899436	0.830783	0.776799	0.726028	0.553306
3169-LR-84	CNGHS-00100X-2129_covered_b37	253918	0.977485	0.968126	0.031874	166.156	0.984333	0.890528	0.715447	0.577635	0.479393	0.418758	0.349583
3169-LR-86	CNGHS-00100X-2129_covered_b37	220164	0.987745	0.981217	0.018783	147.39	0.995017	0.978055	0.960823	0.940951	0.912247	0.882121	0.656516
3169-LR-83	CNGHS-00100X-2129_covered_b37	280132	0.986845	0.978961	0.021039	187.019	0.991246	0.937686	0.842776	0.758574	0.717422	0.693994	0.623519
3169-LR-87	CNGHS-00100X-2129_covered_b37	266106	0.990936	0.98438	0.01562	179.605	0.99562	0.984768	0.968897	0.951056	0.932314	0.911316	0.751365
3169-LR-89	CNGHS-00100X-2129_covered_b37	272384	0.991123	0.983667	0.016333	183.927	0.996065	0.983105	0.967935	0.953328	0.93303	0.912227	0.764304
3169-LR-88	CNGHS-00100X-2129_covered_b37	347944	0.990832	0.9831	0.0169	234.826	0.998378	0.986467	0.975088	0.965029	0.951005	0.936515	0.841747
3169-LR-90	CNGHS-00100X-2129_covered_b37	241064	0.988389	0.983777	0.016223	161.829	0.997094	0.986677	0.96927	0.946927	0.928119	0.908691	0.725179
3169-LR-8	CNGHS-00100X-2129_covered_b37	220172	0.9884	0.982811	0.017189	147.869	0.994321	0.980798	0.964	0.943857	0.919165	0.888	0.669409
3169-LR-93	CNGHS-00100X-2129_covered_b37	279240	0.996512	0.990381	0.009619	190.426	0.98463	0.882234	0.675912	0.521824	0.439705	0.388832	0.347885
3169-LR-92	CNGHS-00100X-2129_covered_b37	297144	0.995016	0.989767	0.010233	201.805	0.983397	0.866547	0.649286	0.497511	0.416307	0.381863	0.350729
3169-LR-91	CNGHS-00100X-2129_covered_b37	354582	0.995268	0.988887	0.011113	241.036	0.994121	0.977835	0.938684	0.882239	0.811038	0.732654	0.454261
3169-LR-95	CNGHS-00100X-2129_covered_b37	255558	0.996357	0.989438	0.010562	174.174	0.97036	0.77068	0.551694	0.442002	0.391799	0.372265	0.346007
3169-LR-94	CNGHS-00100X-2129_covered_b37	271832	0.994283	0.989593	0.010407	184.692	0.979775	0.841589	0.619477	0.479429	0.410014	0.379704	0.350069
3169-LR-9	CNGHS-00100X-2129_covered_b37	225322	0.991736	0.984207	0.015793	152.117	0.99606	0.980496	0.964476	0.947229	0.921186	0.896038	0.692428
3169-LR-96	CNGHS-00100X-2129_covered_b37	270900	0.994393	0.988468	0.011532	183.827	0.976101	0.860187	0.760334	0.668002	0.58446	0.506987	0.356327
3169-LR-108	CNGHS-00100X-2129_covered_b37	211130	0.978165	0.980177	0.019823	140.262	0.986702	0.909914	0.787323	0.684272	0.615855	0.575624	0.435376
3169-LR-105	CNGHS-00100X-2129_covered_b37	230484	0.982224	0.982138	0.017862	153.98	0.984625	0.873945	0.718282	0.592355	0.507616	0.444775	0.35053
3169-LR-114	CNGHS-00100X-2129_covered_b37	289368	0.977306	0.982633	0.017367	192.57	0.987628	0.931777	0.844398	0.755351	0.679376	0.599866	0.388775
3169-LR-103	CNGHS-00100X-2129_covered_b37	311050	0.983803	0.982796	0.017204	208.022	0.993973	0.972105	0.937108	0.899021	0.844116	0.780912	0.539215
3169-LR-112	CNGHS-00100X-2129_covered_b37	517130	0.993199	0.98147	0.01853	348.601	0.995446	0.982809	0.96136	0.935005	0.90314	0.862474	0.643121
3169-LR-113	CNGHS-00100X-2129_covered_b37	449002	0.98869	0.980793	0.019207	300.839	0.995564	0.986825	0.974909	0.966124	0.955932	0.940378	0.82956
3169-LR-110	CNGHS-00100X-2129_covered_b37	465502	0.988213	0.980399	0.019601	311.832	0.997002	0.988636	0.981033	0.974008	0.966866	0.960153	0.89655
3169-LR-120	CNGHS-00100X-2129_covered_b37	197240	0.972186	0.978145	0.021855	130.279	0.995477	0.982353	0.968058	0.945039	0.916315	0.876381	0.602445
3169-LR-128	CNGHS-00100X-2129_covered_b37	231186	0.953414	0.979326	0.020674	149.899	0.995615	0.983371	0.969189	0.952632	0.931173	0.898059	0.67276
3169-LR-127	CNGHS-00100X-2129_covered_b37	238488	0.961835	0.97986	0.02014	156.011	0.995262	0.981739	0.963576	0.941483	0.904624	0.867555	0.615389
3169-LR-116	CNGHS-00100X-2129_covered_b37	280576	0.984464	0.983491	0.016509	188.342	0.991875	0.96836	0.924563	0.864111	0.792542	0.715186	0.453949
3169-LR-118	CNGHS-00100X-2129_covered_b37	254424	0.967102	0.980235	0.019765	167.11	0.995334	0.984574	0.974863	0.961591	0.942818	0.920198	0.743956
3169-LR-106	CNGHS-00100X-2129_covered_b37	286758	0.985081	0.981539	0.018461	191.798	0.987204	0.894432	0.802801	0.732761	0.674725	0.610923	0.428822
3169-LR-107	CNGHS-00100X-2129_covered_b37	286968	0.978304	0.980393	0.019607	190.616	0.995124	0.978204	0.94971	0.913874	0.867831	0.816354	0.560336
3169-LR-101	CNGHS-00100X-2129_covered_b37	333620	0.990153	0.981688	0.018312	224.426	0.989874	0.967091	0.91808	0.855598	0.777039	0.702937	0.458416
3169-LR-117	CNGHS-00100X-2129_covered_b37	260160	0.981346	0.979377	0.020623	173.255	0.994316	0.972085	0.9398	0.900244	0.849678	0.792501	0.529085
3169-LR-111	CNGHS-00100X-2129_covered_b37	412476	0.99264	0.981164	0.018836	277.829	0.996106	0.98461	0.969629	0.95606	0.936898	0.916335	0.751902
3169-LR-119	CNGHS-00100X-2129_covered_b37	297812	0.983211	0.978104	0.021896	198.716	0.996541	0.985045	0.972929	0.953159	0.933465	0.90909	0.729328
3169-LR-102	CNGHS-00100X-2129_covered_b37	365052	0.987687	0.984167	0.015833	245.663	0.991568	0.958326	0.891592	0.792435	0.700533	0.617395	0.400037
3169-LR-129	CNGHS-00100X-2129_covered_b37	228552	0.96477	0.980534	0.019466	150.007	0.995564	0.981847	0.964267	0.935742	0.905002	0.866204	0.620004
3169-LR-115	CNGHS-00100X-2129_covered_b37	456330	0.977981	0.982596	0.017404	303.67	0.995385	0.982839	0.967316	0.946477	0.927899	0.899011	0.72283
3169-LR-125	CNGHS-00100X-2129_covered_b37	342626	0.98684	0.978389	0.021611	229.16	0.997508	0.989214	0.980839	0.974771	0.96331	0.949649	0.852779
3169-LR-109	CNGHS-00100X-2129_covered_b37	346648	0.989323	0.980664	0.019336	232.779	0.997043	0.987352	0.977672	0.967418	0.955814	0.939615	0.838115
3169-LR-100	CNGHS-00100X-2129_covered_b37	384050	0.990743	0.980162	0.019838	258.256	0.995155	0.981253	0.966369	0.945218	0.917855	0.891971	0.719781
3169-LR-104	CNGHS-00100X-2129_covered_b37	543436	0.985476	0.982514	0.017486	364.774	0.991133	0.941887	0.837363	0.710725	0.601815	0.524771	0.381029
3169-LR-121	CNGHS-00100X-2129_covered_b37	381980	0.98708	0.978714	0.021286	255.902	0.998741	0.988176	0.983392	0.977769	0.968518	0.961652	0.88951
3169-LR-122	CNGHS-00100X-2129_covered_b37	364442	0.986854	0.978434	0.021566	243.732	0.998271	0.989383	0.982051	0.975589	0.969618	0.955993	0.87391
3169-LR-124	CNGHS-00100X-2129_covered_b37	446816	0.988288	0.97839	0.02161	299.482	0.998501	0.99166	0.984374	0.980138	0.975446	0.96794	0.906348
3169-LR-123	CNGHS-00100X-2129_covered_b37	443268	0.987879	0.979059	0.020941	297.302	0.998327	0.991732	0.984753	0.977958	0.974341	0.964921	0.906977
3169-LR-126	CNGHS-00100X-2129_covered_b37	420338	0.947119	0.976865	0.023135	270.136	0.997299	0.987608	0.978884	0.969828	0.961545	0.94903	0.861727
3169-LR-133	CNGHS-00100X-2129_covered_b37	183604	0.972833	0.977952	0.022048	120.344	0.996935	0.983658	0.970447	0.945023	0.914944	0.86953	0.550871
3169-LR-132	CNGHS-00100X-2129_covered_b37	206196	0.97385	0.982853	0.017147	137.523	0.988401	0.935026	0.799357	0.653609	0.540233	0.47243	0.359294
3169-LR-131	CNGHS-00100X-2129_covered_b37	277520	0.958807	0.978231	0.021769	180.874	0.996019	0.98726	0.9756	0.961299	0.948349	0.932611	0.761383
3169-LR-139	CNGHS-00100X-2129_covered_b37	174772	0.948075	0.978134	0.021866	112.56	0.995129	0.978956	0.952227	0.915491	0.874805	0.816155	0.496708
3169-LR-141	CNGHS-00100X-2129_covered_b37	173400	0.958022	0.978425	0.021575	113.043	0.990806	0.972253	0.947234	0.915849	0.861973	0.800764	0.494809
3169-LR-137	CNGHS-00100X-2129_covered_b37	317420	0.989371	0.97876	0.02124	213.261	0.996925	0.98706	0.980128	0.97145	0.962363	0.943683	0.835075
3169-LR-140	CNGHS-00100X-2129_covered_b37	200438	0.961564	0.978591	0.021409	131.058	0.995498	0.9763	0.951005	0.918832	0.875132	0.819419	0.539261
3169-LR-130	CNGHS-00100X-2129_covered_b37	187102	0.954757	0.979084	0.020916	121.472	0.996224	0.979166	0.959411	0.930748	0.893096	0.84736	0.554283
3169-LR-142	CNGHS-00100X-2129_covered_b37	157952	0.967705	0.978109	0.021891	103.744	0.993661	0.975472	0.942496	0.898274	0.842044	0.76961	0.455965
3169-LR-144	CNGHS-00100X-2129_covered_b37	155548	0.968254	0.977826	0.022174	102.352	0.994848	0.978541	0.95298	0.91479	0.863666	0.803154	0.452138
3169-LR-138	CNGHS-00100X-2129_covered_b37	289618	0.97795	0.977318	0.022682	192.33	0.996838	0.987378	0.97516	0.964527	0.946737	0.926947	0.768439
3169-LR-136	CNGHS-00100X-2129_covered_b37	520722	0.990125	0.978137	0.021863	349.889	0.998547	0.993006	0.986324	0.981356	0.975108	0.968027	0.925683
3169-LR-143	CNGHS-00100X-2129_covered_b37	231308	0.967593	0.979776	0.020224	152.437	0.995242	0.982486	0.968963	0.952115	0.927714	0.893219	0.668775
3169-LR-135	CNGHS-00100X-2129_covered_b37	391912	0.98713	0.976179	0.023821	262.084	0.990084	0.907397	0.861395	0.850497	0.842433	0.837332	0.787799
3169-LR-145	CNGHS-00100X-2129_covered_b37	237842	0.981219	0.978629	0.021371	157.983	0.997181	0.986738	0.976341	0.966431	0.951404	0.925397	0.72546
3169-LR-146	CNGHS-00100X-2129_covered_b37	277944	0.980521	0.977097	0.022903	183.784	0.996695	0.990816	0.980041	0.975472	0.962865	0.946947	0.800519
3169-LR-134	CNGHS-00100X-2129_covered_b37	298968	0.983376	0.97715	0.02285	198.959	0.998225	0.987587	0.978362	0.972898	0.963269	0.951317	0.834016
3169-LR-147	CNGHS-00100X-2129_covered_b37	5356	0.098768	0.966699	0.033301	0.236883	0.07887	0	0	0	0	0	0
3169-LR-152	CNGHS-00100X-2129_covered_b37	189908	0.966852	0.979267	0.020733	124.84	0.99365	0.979974	0.964686	0.939984	0.907023	0.861297	0.579814
3169-LR-153	CNGHS-00100X-2129_covered_b37	190348	0.972797	0.977795	0.022205	125.846	0.994142	0.980655	0.962496	0.938899	0.908395	0.861543	0.571157
3169-LR-154	CNGHS-00100X-2129_covered_b37	169772	0.969029	0.979998	0.020002	111.909	0.995042	0.978705	0.953414	0.920894	0.873741	0.818334	0.488659
3169-LR-151	CNGHS-00100X-2129_covered_b37	288868	0.986797	0.979402	0.020598	193.804	0.997324	0.984896	0.975139	0.961575	0.939058	0.914483	0.72895
3169-LR-156	CNGHS-00100X-2129_covered_b37	210660	0.975453	0.979259	0.020741	140.023	0.996045	0.980864	0.965454	0.945873	0.915609	0.88511	0.639094
3169-LR-157	CNGHS-00100X-2129_covered_b37	261890	0.98326	0.978659	0.021341	174.735	0.997258	0.98549	0.97979	0.96814	0.957165	0.939042	0.77904
3169-LR-148	CNGHS-00100X-2129_covered_b37	341082	0.989199	0.979428	0.020572	229.135	0.997452	0.988785	0.97936	0.970754	0.960813	0.947894	0.853884
3169-LR-155	CNGHS-00100X-2129_covered_b37	193232	0.969027	0.979115	0.020885	127.369	0.995978	0.980179	0.96378	0.937001	0.901907	0.860576	0.580203
3169-LR-149	CNGHS-00100X-2129_covered_b37	368402	0.988268	0.978302	0.021698	246.861	0.997544	0.990913	0.982287	0.973839	0.966129	0.956878	0.877987
3169-LR-158	CNGHS-00100X-2129_covered_b37	314118	0.983344	0.979361	0.020639	209.062	0.997104	0.988861	0.98089	0.974423	0.965592	0.957185	0.845841
3169-LR-150	CNGHS-00100X-2129_covered_b37	584466	0.9863	0.978967	0.021033	391.539	0.998086	0.992412	0.984993	0.980455	0.977539	0.972821	0.92753
3169-LR-161	CNGHS-00100X-2129_covered_b37	6976	0.119409	0.838172	0.161828	0.244143	0.072147	0	0	0	0	0	0
3169-LR-160	CNGHS-00100X-2129_covered_b37	393560	0.991485	0.978618	0.021382	264.711	0.99735	0.989905	0.982348	0.973215	0.968109	0.959611	0.883155
3169-LR-159	CNGHS-00100X-2129_covered_b37	351246	0.990212	0.977002	0.022998	235.628	0.998005	0.990944	0.981366	0.973788	0.964456	0.951992	0.86538
3169-LR-162	CNGHS-00100X-2129_covered_b37	226994	0.98092	0.976429	0.023571	150.736	0.996889	0.986498	0.975303	0.962542	0.941094	0.91348	0.699003
3169-LR-164	CNGHS-00100X-2129_covered_b37	133430	0.95465	0.976487	0.023513	86.348	0.993855	0.975687	0.945857	0.900991	0.832609	0.748407	0.340962
3169-LR-163	CNGHS-00100X-2129_covered_b37	264184	0.970937	0.978451	0.021549	174.373	0.996045	0.985362	0.974842	0.959483	0.943176	0.920188	0.742974
3169-LR-165	CNGHS-00100X-2129_covered_b37	200966	0.965785	0.978508	0.021492	131.833	0.995723	0.982067	0.967521	0.94883	0.914355	0.875721	0.607009
3169-LR-167	CNGHS-00100X-2129_covered_b37	163798	0.949126	0.978241	0.021759	105.497	0.992709	0.980235	0.959462	0.923498	0.875956	0.816467	0.460268
3169-LR-173	CNGHS-00100X-2129_covered_b37	10396	0.102828	0.890034	0.109966	0.32419	0.087896	0	0	0	0	0	0
3169-LR-166	CNGHS-00100X-2129_covered_b37	225196	0.964049	0.978867	0.021133	147.38	0.994771	0.98046	0.967899	0.951578	0.924046	0.893316	0.659678
3169-LR-174	CNGHS-00100X-2129_covered_b37	13638	0.103388	0.872534	0.127466	0.42741	0.12079	0	0	0	0	0	0
3169-LR-168	CNGHS-00100X-2129_covered_b37	151656	0.955986	0.977696	0.022304	98.327	0.993778	0.977979	0.949434	0.910625	0.856631	0.792164	0.420559
3169-LR-169	CNGHS-00100X-2129_covered_b37	269164	0.981825	0.978665	0.021335	178.954	0.997109	0.987055	0.980383	0.97079	0.95586	0.940956	0.790189
3169-LR-176	CNGHS-00100X-2129_covered_b37	142082	0.941597	0.978634	0.021366	90.9123	0.993083	0.970386	0.942869	0.893183	0.831223	0.757965	0.368755
3169-LR-170	CNGHS-00100X-2129_covered_b37	403968	0.985212	0.979	0.021	269.524	0.996715	0.989388	0.982036	0.977247	0.971215	0.959037	0.896079
3169-LR-171	CNGHS-00100X-2129_covered_b37	414546	0.9866	0.979033	0.020967	277.752	0.997575	0.990678	0.983709	0.979386	0.971624	0.96354	0.899103
3169-LR-175	CNGHS-00100X-2129_covered_b37	278642	0.978298	0.978969	0.021031	185.224	0.995528	0.986646	0.976265	0.963842	0.948733	0.928226	0.770935
3169-LR-172	CNGHS-00100X-2129_covered_b37	528706	0.987246	0.979338	0.020662	354.557	0.997969	0.992412	0.985909	0.980936	0.978567	0.972351	0.925652
3169-LR-177	CNGHS-00100X-2129_covered_b37	242224	0.979106	0.978455	0.021545	161.097	0.994602	0.983044	0.967019	0.945607	0.916806	0.887504	0.659964
3169-LR-179	CNGHS-00100X-2129_covered_b37	204982	0.960406	0.979789	0.020211	133.895	0.995211	0.978168	0.962471	0.943724	0.91235	0.878816	0.624604
3169-LR-178	CNGHS-00100X-2129_covered_b37	181350	0.952352	0.979343	0.020657	117.323	0.995114	0.977723	0.95653	0.923565	0.879834	0.827488	0.521164
3169-LR-180	CNGHS-00100X-2129_covered_b37	382990	0.983141	0.981081	0.018919	253.755	0.97408	0.898556	0.867647	0.860105	0.853756	0.847437	0.796195
3169-LR-183	CNGHS-00100X-2129_covered_b37	288916	0.98493	0.980361	0.019639	193.301	0.995804	0.986457	0.98067	0.97167	0.960143	0.944906	0.813597
3169-LR-185	CNGHS-00100X-2129_covered_b37	258690	0.98741	0.9784	0.0216	172.7	0.99647	0.987229	0.97626	0.96377	0.948666	0.926405	0.761777
3169-LR-181	CNGHS-00100X-2129_covered_b37	487112	0.986301	0.978219	0.021781	324.639	0.99804	0.98991	0.985551	0.980389	0.975052	0.969726	0.930022
3169-LR-186	CNGHS-00100X-2129_covered_b37	190802	0.984487	0.978291	0.021709	127.123	0.996459	0.981565	0.969593	0.948907	0.917732	0.880254	0.591332
3169-LR-182	CNGHS-00100X-2129_covered_b37	349066	0.98553	0.977807	0.022193	232.433	0.997565	0.988836	0.982839	0.974827	0.967372	0.955553	0.830829
3169-LR-188	CNGHS-00100X-2129_covered_b37	75140	0.966888	0.980775	0.019225	49.1311	0.990893	0.955517	0.858202	0.717315	0.565882	0.426668	0.068868
3169-LR-184	CNGHS-00100X-2129_covered_b37	474864	0.987024	0.980379	0.019621	318.496	0.998752	0.991015	0.984507	0.979375	0.9732	0.965929	0.917123
3169-LR-187	CNGHS-00100X-2129_covered_b37	218484	0.982612	0.977874	0.022126	145.27	0.995851	0.984369	0.974904	0.95741	0.938265	0.909515	0.681924
3169-LR-189	CNGHS-00100X-2129_covered_b37	196514	0.973605	0.978563	0.021437	130.003	0.995027	0.980757	0.961325	0.939324	0.907095	0.862812	0.577819
3169-LR-190	CNGHS-00100X-2129_covered_b37	179240	0.947618	0.978806	0.021194	115.675	0.994075	0.973481	0.948984	0.918684	0.87545	0.820739	0.51352
3169-LR-97	CNGHS-00100X-2129_covered_b37	123244	0.923266	0.9783	0.0217	76.9442	0.992683	0.96574	0.927193	0.865544	0.771058	0.681622	0.270411
3169-LR-192	CNGHS-00100X-2129_covered_b37	413566	0.988391	0.980231	0.019769	277.349	0.99428	0.986278	0.982225	0.976756	0.967342	0.959882	0.898059
3169-LR-191	CNGHS-00100X-2129_covered_b37	360306	0.987666	0.979104	0.020896	242.311	0.995569	0.985121	0.980389	0.973886	0.965848	0.954039	0.860617
3169-LR-98	CNGHS-00100X-2129_covered_b37	279194	0.987622	0.97874	0.02126	186.665	0.995651	0.9789	0.958434	0.93146	0.897972	0.854917	0.612268
3169-LR-99	CNGHS-00100X-2129_covered_b37	404998	0.992397	0.979849	0.020151	272.436	0.994137	0.972954	0.941304	0.892155	0.846081	0.780723	0.5203
3169-LR-202	CNGHS-00100X-2129_covered_b37	96782	0.990639	0.979318	0.020682	64.8831	0.993098	0.964875	0.89326	0.803128	0.693349	0.582777	0.18472
3169-LR-195	CNGHS-00100X-2129_covered_b37	410902	0.996101	0.977051	0.022949	276.184	0.995175	0.981176	0.951107	0.904608	0.850374	0.785855	0.51791
3169-LR-201	CNGHS-00100X-2129_covered_b37	283834	0.995719	0.978975	0.021025	190.839	0.993405	0.955159	0.864649	0.733959	0.62045	0.536248	0.375212
3169-LR-196	CNGHS-00100X-2129_covered_b37	445224	0.988368	0.976042	0.023958	296.674	0.998373	0.992269	0.984666	0.979913	0.973804	0.966676	0.90774
3169-LR-204	CNGHS-00100X-2129_covered_b37	210272	0.991635	0.979374	0.020626	141.26	0.996869	0.98528	0.973988	0.955384	0.929807	0.899871	0.664405
3169-LR-197	CNGHS-00100X-2129_covered_b37	227342	0.990556	0.979555	0.020445	152.235	0.997554	0.98617	0.97518	0.957201	0.933588	0.902199	0.682006
3169-LR-203	CNGHS-00100X-2129_covered_b37	416732	0.995988	0.979301	0.020699	280.636	0.993241	0.961585	0.878617	0.770214	0.667199	0.583892	0.397238
3169-LR-205	CNGHS-00100X-2129_covered_b37	300062	0.995324	0.978827	0.021173	201.791	0.994464	0.977881	0.942537	0.887432	0.827549	0.767078	0.498007
3169-LR-206	CNGHS-00100X-2129_covered_b37	286900	0.995748	0.978953	0.021047	193.062	0.995027	0.967157	0.905274	0.823318	0.732224	0.646114	0.421608
3169-LR-193	CNGHS-00100X-2129_covered_b37	211826	0.991852	0.97547	0.02453	141.665	0.998327	0.98768	0.974075	0.951895	0.924655	0.887591	0.653568
3169-LR-198	CNGHS-00100X-2129_covered_b37	244060	0.994059	0.980584	0.019416	164.085	0.993753	0.968324	0.916724	0.83241	0.743736	0.662016	0.421035
3169-LR-194	CNGHS-00100X-2129_covered_b37	248300	0.994833	0.975618	0.024382	166.339	0.995804	0.970631	0.921068	0.849867	0.7639	0.672295	0.426837
3169-LR-199	CNGHS-00100X-2129_covered_b37	250682	0.994659	0.979585	0.020415	168.016	0.992827	0.957027	0.876202	0.773361	0.688483	0.61542	0.420697
3169-LR-209	CNGHS-00100X-2129_covered_b37	285628	0.99471	0.978741	0.021259	191.841	0.995134	0.970007	0.919671	0.846516	0.772168	0.697534	0.463174
3169-LR-208	CNGHS-00100X-2129_covered_b37	295600	0.995714	0.979921	0.020079	199.159	0.99496	0.973041	0.931997	0.877102	0.802274	0.730658	0.460452
3169-LR-211	CNGHS-00100X-2129_covered_b37	162826	0.991156	0.98068	0.01932	109.393	0.994899	0.98266	0.962327	0.925944	0.883385	0.830798	0.482596
3169-LR-207	CNGHS-00100X-2129_covered_b37	399906	0.996182	0.978322	0.021678	268.962	0.991911	0.957283	0.872364	0.762263	0.652381	0.565069	0.389937
3169-LR-210	CNGHS-00100X-2129_covered_b37	298662	0.995296	0.979492	0.020508	200.836	0.994413	0.972023	0.923729	0.843047	0.750347	0.662497	0.419321
3169-LR-213	CNGHS-00100X-2129_covered_b37	166800	0.996673	0.981508	0.018492	112.738	0.979381	0.843584	0.661929	0.522878	0.447472	0.400635	0.330954
3169-LR-216	CNGHS-00100X-2129_covered_b37	161428	0.996537	0.979589	0.020411	108.885	0.981683	0.876166	0.709824	0.579037	0.492737	0.433412	0.334362
3169-LR-215	CNGHS-00100X-2129_covered_b37	196934	0.99706	0.979458	0.020542	132.918	0.969849	0.779465	0.556934	0.443363	0.395048	0.374122	0.34309
3169-LR-214	CNGHS-00100X-2129_covered_b37	218136	0.996433	0.981435	0.018565	147.114	0.956536	0.729185	0.512579	0.418425	0.38085	0.370622	0.348345
3169-LR-200	CNGHS-00100X-2129_covered_b37	240258	0.991701	0.978232	0.021768	160.557	0.996352	0.98681	0.976469	0.953706	0.919989	0.886409	0.64769
3169-LR-212	CNGHS-00100X-2129_covered_b37	213856	0.99517	0.979713	0.020287	143.888	0.993369	0.938331	0.826669	0.690996	0.58994	0.520187	0.370484
3169-LR-231	CNGHS-00100X-2129_covered_b37	115214	0.997526	0.976551	0.023449	77.9272	0.876662	0.487856	0.378363	0.356629	0.35187	0.345244	0.292233
3169-LR-225	CNGHS-00100X-2129_covered_b37	121714	0.990552	0.982521	0.017479	81.7054	0.992816	0.967423	0.90665	0.834062	0.74678	0.659069	0.309608
3169-LR-224	CNGHS-00100X-2129_covered_b37	378154	0.991546	0.98118	0.01882	253.838	0.997447	0.991517	0.981524	0.972806	0.959268	0.94465	0.838427
3169-LR-221	CNGHS-00100X-2129_covered_b37	308496	0.992324	0.9801	0.0199	206.983	0.996777	0.98966	0.981156	0.973758	0.962675	0.949245	0.826971
3169-LR-230	CNGHS-00100X-2129_covered_b37	157114	0.996614	0.976539	0.023461	106.127	0.968472	0.784049	0.552968	0.435796	0.385808	0.360896	0.320854
3169-LR-222	CNGHS-00100X-2129_covered_b37	519694	0.99579	0.984972	0.015028	354.165	0.996198	0.986319	0.972146	0.955783	0.937466	0.909275	0.758339
3169-LR-226	CNGHS-00100X-2129_covered_b37	178076	0.99019	0.982057	0.017943	119.367	0.996285	0.978598	0.946942	0.894201	0.845943	0.795627	0.501942
3169-LR-227	CNGHS-00100X-2129_covered_b37	190986	0.995932	0.981569	0.018431	128.716	0.970841	0.774195	0.540412	0.434957	0.389727	0.371395	0.343387
3169-LR-217	CNGHS-00100X-2129_covered_b37	357986	0.996469	0.979747	0.020253	241.064	0.986493	0.909357	0.75314	0.600715	0.50339	0.440498	0.367286
3169-LR-218	CNGHS-00100X-2129_covered_b37	333054	0.99123	0.97755	0.02245	222.694	0.997744	0.989803	0.979616	0.970775	0.959104	0.943386	0.826904
3169-LR-219	CNGHS-00100X-2129_covered_b37	180680	0.992213	0.981189	0.018811	121.647	0.995242	0.982307	0.963192	0.935875	0.899789	0.853157	0.545555
3169-LR-229	CNGHS-00100X-2129_covered_b37	58826	0.995614	0.975351	0.024649	39.6916	0.973164	0.789672	0.556371	0.410413	0.323592	0.270119	0.110562
3169-LR-220	CNGHS-00100X-2129_covered_b37	532940	0.996107	0.981636	0.018364	359.351	0.993712	0.96111	0.883677	0.796625	0.719366	0.664702	0.568088
3169-LR-233	CNGHS-00100X-2129_covered_b37	133044	0.996031	0.977277	0.022723	89.6315	0.978915	0.825047	0.609664	0.47706	0.409093	0.374091	0.306902
3169-LR-228	CNGHS-00100X-2129_covered_b37	265596	0.992056	0.981119	0.018881	178.513	0.995313	0.98615	0.978061	0.964522	0.943637	0.922936	0.752076
3169-LR-240	CNGHS-00100X-2129_covered_b37	148728	0.996228	0.97831	0.02169	100.572	0.954729	0.748484	0.599267	0.516913	0.457909	0.416706	0.321791
3169-LR-237	CNGHS-00100X-2129_covered_b37	74712	0.997377	0.980568	0.019432	50.6405	0.913439	0.588349	0.406642	0.353456	0.326273	0.307439	0.195941
3169-LR-238	CNGHS-00100X-2129_covered_b37	78724	0.996431	0.980332	0.019668	53.2891	0.929341	0.662272	0.484193	0.392976	0.345009	0.314382	0.190087
3169-LR-239	CNGHS-00100X-2129_covered_b37	60408	0.994934	0.982512	0.017488	40.9984	0.98091	0.889653	0.735621	0.559231	0.429984	0.310892	0.055647
3169-LR-235	CNGHS-00100X-2129_covered_b37	103616	0.996429	0.979592	0.020408	70.1588	0.961882	0.758446	0.540945	0.433918	0.383193	0.355298	0.272278
3169-LR-236	CNGHS-00100X-2129_covered_b37	288418	0.997486	0.984115	0.015885	196.505	0.989071	0.93651	0.830982	0.710638	0.602399	0.525534	0.36436
3169-LR-232	CNGHS-00100X-2129_covered_b37	211254	0.996578	0.979785	0.020215	142.863	0.989307	0.933061	0.819849	0.689553	0.581436	0.49988	0.3512
3169-LR-234	CNGHS-00100X-2129_covered_b37	179808	0.995779	0.979532	0.020468	121.555	0.986493	0.893751	0.750981	0.62905	0.542019	0.48321	0.340691
3169-LR-241	CNGHS-00100X-2129_covered_b37	264078	0.994384	0.977566	0.022434	177.285	0.98966	0.936991	0.838463	0.732081	0.64662	0.576801	0.388673
3169-LR-244	CNGHS-00100X-2129_covered_b37	277938	0.996136	0.98023	0.01977	187.337	0.989972	0.943601	0.832747	0.705608	0.590395	0.510568	0.366432
3169-LR-242	CNGHS-00100X-2129_covered_b37	284454	0.98965	0.975253	0.024747	189.183	0.997646	0.986779	0.97563	0.964681	0.947495	0.926277	0.775361
3169-LR-243	CNGHS-00100X-2129_covered_b37	302444	0.995837	0.979454	0.020546	203.457	0.992269	0.951859	0.862561	0.748909	0.655421	0.584997	0.402503
3169-LR-223	CNGHS-00100X-2129_covered_b37	1284956	0.989858	0.97981	0.02019	857.605	0.99869	0.996526	0.993686	0.989445	0.987055	0.985121	0.977088
3169-LR-245	CNGHS-00100X-2129_covered_b37	263714	0.997406	0.982166	0.017834	178.287	0.94904	0.632366	0.432194	0.384708	0.374424	0.372188	0.360666
3169-LR-247	CNGHS-00100X-2129_covered_b37	190540	0.99694	0.983192	0.016808	128.605	0.91963	0.605929	0.431145	0.386059	0.372418	0.369215	0.346426
3169-LR-251	CNGHS-00100X-2129_covered_b37	134008	0.996836	0.98266	0.01734	90.6225	0.970396	0.769513	0.530231	0.41862	0.376742	0.360292	0.315472
3169-LR-246	CNGHS-00100X-2129_covered_b37	331098	0.997236	0.981969	0.018031	223.768	0.982046	0.815694	0.575384	0.446418	0.400257	0.380523	0.366156
3169-LR-249	CNGHS-00100X-2129_covered_b37	179514	0.996864	0.981547	0.018453	120.979	0.93083	0.666708	0.573997	0.52055	0.47617	0.429799	0.34572
3169-LR-250	CNGHS-00100X-2129_covered_b37	206152	0.997099	0.982212	0.017788	139.128	0.96617	0.752393	0.52382	0.423532	0.38306	0.371359	0.346043
3169-LR-248	CNGHS-00100X-2129_covered_b37	301106	0.996729	0.981448	0.018552	202.964	0.975134	0.796129	0.583335	0.479634	0.420452	0.392173	0.361714
3169-LR-252	CNGHS-00100X-2129_covered_b37	234532	0.997314	0.980576	0.019424	158.582	0.955737	0.698727	0.55042	0.464192	0.40986	0.38676	0.358394
3169-LR-253	CNGHS-00100X-2129_covered_b37	250978	0.990238	0.97513	0.02487	167.446	0.996209	0.986687	0.974525	0.957574	0.94026	0.916182	0.730397
3169-LR-254	CNGHS-00100X-2129_covered_b37	316908	0.995232	0.977263	0.022737	212.701	0.991282	0.957876	0.878949	0.771135	0.668729	0.577855	0.38588
3169-LR-260	CNGHS-00100X-2129_covered_b37	163422	0.996916	0.981055	0.018945	110.422	0.94291	0.655943	0.449099	0.385015	0.372213	0.365552	0.339248
3169-LR-257	CNGHS-00100X-2129_covered_b37	237882	0.996956	0.980575	0.019425	160.494	0.991885	0.921252	0.781127	0.649301	0.5471	0.477557	0.360952
3169-LR-255	CNGHS-00100X-2129_covered_b37	367310	0.994933	0.978346	0.021654	246.819	0.994541	0.976664	0.929045	0.864925	0.792107	0.717565	0.473724
3169-LR-256	CNGHS-00100X-2129_covered_b37	388994	0.996386	0.979233	0.020767	261.896	0.990386	0.916499	0.814553	0.737653	0.674474	0.625054	0.486981
3169-LR-258	CNGHS-00100X-2129_covered_b37	326452	0.996551	0.979551	0.020449	219.944	0.986958	0.91348	0.789897	0.678	0.577809	0.503676	0.368125
3169-LR-262	CNGHS-00100X-2129_covered_b37	165472	0.9958	0.980377	0.019623	111.498	0.96663	0.807232	0.640066	0.514436	0.439454	0.400579	0.334485
3169-LR-259	CNGHS-00100X-2129_covered_b37	371282	0.996095	0.980345	0.019655	250.11	0.985259	0.874999	0.709655	0.562592	0.468199	0.419367	0.36747
3169-LR-261	CNGHS-00100X-2129_covered_b37	191292	0.996487	0.982656	0.017344	129.25	0.974663	0.786648	0.556207	0.436006	0.387906	0.372786	0.34591
3169-LR-263	CNGHS-00100X-2129_covered_b37	228598	0.995884	0.979104	0.020896	153.786	0.945576	0.690192	0.47641	0.39425	0.374736	0.370438	0.353027
3169-LR-265	CNGHS-00100X-2129_covered_b37	408598	0.99222	0.978823	0.021177	273.6	0.995134	0.984615	0.972954	0.9598	0.942731	0.917676	0.757991
3169-LR-266	CNGHS-00100X-2129_covered_b37	433612	0.990754	0.977361	0.022639	289.538	0.997728	0.99032	0.98398	0.978521	0.967429	0.960787	0.901462
3169-LR-264	CNGHS-00100X-2129_covered_b37	541780	0.995568	0.978936	0.021064	364.688	0.986385	0.927776	0.844792	0.76675	0.700952	0.629603	0.417689
3169-LR-268	CNGHS-00100X-2129_covered_b37	371786	0.996304	0.977086	0.022914	250.256	0.991312	0.953834	0.867304	0.750295	0.63057	0.549904	0.379781
3169-LR-271	CNGHS-00100X-2129_covered_b37	175978	0.99005	0.979942	0.020058	117.637	0.995891	0.98046	0.963755	0.932084	0.890993	0.844055	0.527719
3169-LR-272	CNGHS-00100X-2129_covered_b37	168028	0.995947	0.982375	0.017625	113.421	0.904562	0.500627	0.384319	0.372587	0.369471	0.36615	0.335554
3169-LR-269	CNGHS-00100X-2129_covered_b37	302764	0.991918	0.98001	0.01999	202.832	0.996531	0.988084	0.976914	0.968805	0.954806	0.938889	0.814533
3169-LR-273	CNGHS-00100X-2129_covered_b37	186158	0.993006	0.979194	0.020806	125.115	0.990233	0.957697	0.899129	0.811545	0.712014	0.624957	0.381781
3169-LR-267	CNGHS-00100X-2129_covered_b37	411600	0.994091	0.978539	0.021461	276.647	0.995948	0.987874	0.976444	0.964093	0.94928	0.932452	0.802826
3169-LR-274	CNGHS-00100X-2129_covered_b37	155950	0.989997	0.979385	0.020615	104.247	0.99452	0.975293	0.954392	0.91589	0.865114	0.806336	0.452552
3169-LR-276	CNGHS-00100X-2129_covered_b37	166142	0.990707	0.978895	0.021105	111.091	0.994766	0.980117	0.960885	0.938111	0.902828	0.854943	0.515209
3169-LR-270	CNGHS-00100X-2129_covered_b37	299060	0.995941	0.97898	0.02102	201.172	0.991696	0.954775	0.871346	0.766934	0.659412	0.567919	0.386708
3169-LR-275	CNGHS-00100X-2129_covered_b37	228894	0.99502	0.975714	0.024286	153.76	0.99034	0.925862	0.7986	0.65581	0.553659	0.476881	0.357683
3169-LR-277	CNGHS-00100X-2129_covered_b37	393914	0.992272	0.979397	0.020603	262.827	0.995518	0.985884	0.976648	0.962138	0.953046	0.942255	0.840074
3169-LR-278	CNGHS-00100X-2129_covered_b37	360640	0.990863	0.97778	0.02222	240.621	0.996679	0.986385	0.975871	0.965924	0.949071	0.933726	0.800759
3169-LR-281	CNGHS-00100X-2129_covered_b37	211752	0.992595	0.980012	0.019988	141.862	0.993988	0.981908	0.964799	0.93519	0.901467	0.858514	0.580454
3169-LR-279	CNGHS-00100X-2129_covered_b37	374922	0.992596	0.979081	0.020919	251.31	0.995677	0.986508	0.977181	0.966057	0.951931	0.937712	0.804254
3169-LR-286	CNGHS-00100X-2129_covered_b37	143636	0.991214	0.980935	0.019065	96.3529	0.992346	0.968953	0.929162	0.875838	0.813924	0.737346	0.392567
3169-LR-285	CNGHS-00100X-2129_covered_b37	159656	0.987968	0.980051	0.019949	106.589	0.993512	0.975548	0.951332	0.916192	0.868783	0.808976	0.476794
3169-LR-284	CNGHS-00100X-2129_covered_b37	180104	0.990961	0.979677	0.020323	120.46	0.992561	0.975625	0.956198	0.922838	0.883007	0.83551	0.528476
3169-LR-287	CNGHS-00100X-2129_covered_b37	193364	0.990717	0.978902	0.021098	129.171	0.995144	0.977206	0.959135	0.93542	0.901927	0.861108	0.577625
3169-LR-280	CNGHS-00100X-2129_covered_b37	391230	0.992283	0.978194	0.021806	261.926	0.997447	0.988416	0.977728	0.96795	0.954172	0.938699	0.822371
3169-LR-283	CNGHS-00100X-2129_covered_b37	223820	0.993758	0.981754	0.018246	150.406	0.995114	0.982369	0.966073	0.937819	0.909597	0.866179	0.595389
3169-LR-282	CNGHS-00100X-2129_covered_b37	247680	0.992143	0.981564	0.018436	166.071	0.995411	0.984338	0.976157	0.958976	0.939421	0.914923	0.713795
3169-LR-288	CNGHS-00100X-2129_covered_b37	304608	0.991222	0.978714	0.021286	204.025	0.994454	0.985091	0.974203	0.961672	0.947019	0.934903	0.814958
3169-LR-291	CNGHS-00100X-2129_covered_b37	72250	0.991931	0.983614	0.016386	48.7072	0.986001	0.900638	0.76653	0.636664	0.523221	0.406407	0.10192
3169-LR-289	CNGHS-00100X-2129_covered_b37	234226	0.992588	0.983567	0.016433	158.051	0.996342	0.982855	0.966855	0.937456	0.904721	0.867678	0.659376
3169-LR-290	CNGHS-00100X-2129_covered_b37	309092	0.994354	0.985121	0.014879	209.099	0.996485	0.981202	0.957236	0.92686	0.889822	0.8522	0.639749
3169-LR-296	CNGHS-00100X-2129_covered_b37	72490	0.997986	0.97981	0.02019	49.062	0.815014	0.458687	0.356491	0.320829	0.302962	0.277707	0.171571
3169-LR-294	CNGHS-00100X-2129_covered_b37	85720	0.990352	0.985351	0.014649	57.8426	0.991067	0.917835	0.805727	0.681392	0.582291	0.481138	0.15967
3169-LR-295	CNGHS-00100X-2129_covered_b37	91352	0.993585	0.98674	0.01326	61.9828	0.991138	0.930907	0.832435	0.719714	0.606563	0.511417	0.187724
3169-LR-293	CNGHS-00100X-2129_covered_b37	157986	0.992759	0.984455	0.015545	106.775	0.99252	0.964159	0.911756	0.856288	0.788633	0.723751	0.441204
3169-LR-292	CNGHS-00100X-2129_covered_b37	246958	0.997421	0.98597	0.01403	168.306	0.978531	0.854805	0.729415	0.637037	0.571843	0.526291	0.370714
3169-LR-297	CNGHS-00100X-2129_covered_b37	106930	0.994426	0.985597	0.014403	72.5395	0.989608	0.91476	0.811683	0.706606	0.615952	0.532328	0.252846
3169-LR-300	CNGHS-00100X-2129_covered_b37	93842	0.992477	0.982711	0.017289	63.2747	0.987444	0.917804	0.814277	0.702907	0.603432	0.500412	0.197864
3169-LR-299	CNGHS-00100X-2129_covered_b37	111916	0.995166	0.984709	0.015291	75.8669	0.979647	0.907474	0.788551	0.674019	0.582941	0.497864	0.252181
3169-LR-298	CNGHS-00100X-2129_covered_b37	63644	0.992128	0.983652	0.016348	42.9002	0.983678	0.883631	0.721638	0.573501	0.447339	0.337575	0.072736
3169-LR-303	CNGHS-00100X-2129_covered_b37	91520	0.991302	0.984324	0.015676	61.7329	0.986574	0.922501	0.821655	0.709619	0.600337	0.505416	0.18649
3169-LR-302	CNGHS-00100X-2129_covered_b37	159972	0.990705	0.984615	0.015385	107.949	0.991962	0.963126	0.913265	0.860556	0.804136	0.740999	0.454046
3169-LR-304	CNGHS-00100X-2129_covered_b37	197576	0.992939	0.985589	0.014411	133.837	0.99583	0.966656	0.918863	0.869243	0.816185	0.76983	0.5359
3169-LR-301	CNGHS-00100X-2129_covered_b37	222788	0.992298	0.984617	0.015383	150.678	0.99604	0.978634	0.94883	0.915394	0.874442	0.828291	0.611414
3169-LR-306	CNGHS-00100X-2129_covered_b37	79456	0.993393	0.983639	0.016361	53.6427	0.982619	0.887611	0.740032	0.609111	0.501399	0.411636	0.151545
3169-LR-305	CNGHS-00100X-2129_covered_b37	134682	0.993073	0.986194	0.013806	91.1719	0.98838	0.957641	0.891679	0.824075	0.744345	0.672351	0.371349
3169-LR-309	CNGHS-00100X-2129_covered_b37	43248	0.994751	0.984389	0.015611	29.2976	0.947899	0.711559	0.480412	0.335692	0.238929	0.182024	0.048003
3169-LR-307	CNGHS-00100X-2129_covered_b37	53366	0.992373	0.984688	0.015312	36.0346	0.982921	0.854815	0.678916	0.507534	0.362518	0.254847	0.037509
3169-LR-308	CNGHS-00100X-2129_covered_b37	52178	0.990762	0.985357	0.014643	35.1941	0.976203	0.843635	0.655206	0.489949	0.347613	0.24861	0.034777
3169-LR-310	CNGHS-00100X-2129_covered_b37	61164	0.991531	0.98397	0.01603	41.2172	0.981576	0.879195	0.712868	0.559251	0.428193	0.321151	0.060385
3169-LR-311	CNGHS-00100X-2129_covered_b37	99586	0.990641	0.985746	0.014254	67.231	0.98639	0.926169	0.837956	0.737069	0.639601	0.54953	0.221835
3169-LR-312	CNGHS-00100X-2129_covered_b37	118962	0.992082	0.983423	0.016577	80.2549	0.988954	0.92731	0.837056	0.739182	0.64859	0.571715	0.290846
3169-LR-313	CNGHS-00100X-2129_covered_b37	190394	0.99552	0.984784	0.015216	129.159	0.984267	0.906732	0.802862	0.708555	0.62553	0.557143	0.348729
3169-LR-315	CNGHS-00100X-2129_covered_b37	91480	0.991113	0.984066	0.015934	61.7845	0.988693	0.926384	0.827099	0.719771	0.620567	0.525744	0.180484
3169-LR-319	CNGHS-00100X-2129_covered_b37	63954	0.992635	0.984512	0.015488	43.1769	0.98373	0.883344	0.729558	0.582506	0.451058	0.351001	0.068638
3169-LR-316	CNGHS-00100X-2129_covered_b37	147248	0.992115	0.986107	0.013893	99.6988	0.994428	0.960194	0.90535	0.839726	0.769866	0.714122	0.418968
3169-LR-314	CNGHS-00100X-2129_covered_b37	182016	0.991644	0.984447	0.015553	122.983	0.993517	0.970432	0.934611	0.888057	0.837173	0.78192	0.532861
3169-LR-318	CNGHS-00100X-2129_covered_b37	104192	0.99331	0.985739	0.014261	70.5438	0.988657	0.938873	0.839916	0.738359	0.651072	0.562285	0.245079
3169-LR-321	CNGHS-00100X-2129_covered_b37	37532	0.996456	0.984882	0.015118	25.4827	0.918208	0.588021	0.371282	0.275328	0.209392	0.16691	0.044283
3169-LR-317	CNGHS-00100X-2129_covered_b37	182752	0.992213	0.985906	0.014094	123.443	0.995441	0.9688	0.92357	0.87281	0.81924	0.769226	0.493423
3169-LR-320	CNGHS-00100X-2129_covered_b37	29140	0.991043	0.984683	0.015317	19.6626	0.954131	0.686212	0.41315	0.229044	0.119552	0.064329	0.002159
3169-LR-324	CNGHS-00100X-2129_covered_b37	123578	0.991317	0.984168	0.015832	83.3317	0.990524	0.94662	0.880372	0.797899	0.721607	0.643003	0.319672
3169-LR-322	CNGHS-00100X-2129_covered_b37	49082	0.993684	0.983151	0.016849	33.0914	0.977482	0.83529	0.637738	0.461644	0.323208	0.219558	0.026544
3169-LR-323	CNGHS-00100X-2129_covered_b37	78216	0.994681	0.985122	0.014878	53.0592	0.975773	0.820596	0.65628	0.526378	0.418692	0.342886	0.159624
3169-LR-325	CNGHS-00100X-2129_covered_b37	199696	0.993375	0.981623	0.018377	134.822	0.992903	0.965679	0.914811	0.859164	0.798917	0.747819	0.506761
3169-LR-326	CNGHS-00100X-2129_covered_b37	183044	0.993056	0.984618	0.015382	123.746	0.994577	0.968687	0.927986	0.880832	0.8344	0.779572	0.519159
3169-LR-333	CNGHS-00100X-2129_covered_b37	78596	0.997697	0.981811	0.018189	53.3078	0.863257	0.519133	0.37845	0.339765	0.314111	0.292888	0.192502
3169-LR-331	CNGHS-00100X-2129_covered_b37	130772	0.998065	0.981843	0.018157	88.7532	0.930262	0.658178	0.473658	0.399648	0.365322	0.346186	0.275379
3169-LR-327	CNGHS-00100X-2129_covered_b37	220606	0.992348	0.985273	0.014727	149.302	0.995344	0.975246	0.936377	0.896529	0.853111	0.805492	0.602214
3169-LR-332	CNGHS-00100X-2129_covered_b37	96924	0.997967	0.980171	0.019829	65.6231	0.89941	0.57172	0.419981	0.361551	0.334305	0.313435	0.22445
3169-LR-330	CNGHS-00100X-2129_covered_b37	218524	0.992596	0.985068	0.014932	147.741	0.993175	0.970887	0.926691	0.87106	0.816349	0.770419	0.551495
3169-LR-329	CNGHS-00100X-2129_covered_b37	241000	0.995913	0.983785	0.016215	163.469	0.990524	0.949981	0.886235	0.831586	0.77466	0.724355	0.499951
3169-LR-328	CNGHS-00100X-2129_covered_b37	235806	0.994597	0.986327	0.013673	160.114	0.995712	0.972412	0.935026	0.89458	0.852906	0.814998	0.609843
3169-LR-334	CNGHS-00100X-2129_covered_b37	62506	0.992193	0.986392	0.013608	42.2699	0.981151	0.858939	0.683172	0.525416	0.406151	0.310268	0.087732
3169-LR-337	CNGHS-00100X-2129_covered_b37	163502	0.995713	0.985591	0.014409	111.042	0.980353	0.890855	0.775356	0.679207	0.600332	0.537609	0.342159
3169-LR-335	CNGHS-00100X-2129_covered_b37	113996	0.993912	0.983991	0.016009	77.0729	0.988718	0.938879	0.849913	0.758011	0.671164	0.588646	0.285285
3169-LR-336	CNGHS-00100X-2129_covered_b37	172342	0.998108	0.979596	0.020404	116.588	0.775105	0.430301	0.37886	0.368453	0.360292	0.351359	0.312924
3169-LR-338	CNGHS-00100X-2129_covered_b37	208418	0.996972	0.984951	0.015049	141.673	0.975405	0.84098	0.705076	0.60356	0.526961	0.471714	0.334479
3169-LR-339	CNGHS-00100X-2129_covered_b37	170620	0.996401	0.986714	0.013286	116.147	0.989434	0.921303	0.830246	0.749088	0.669829	0.600552	0.362027
3169-LR-346	CNGHS-00100X-2129_covered_b37	310	0.787097	0.983548	0.016452	0.166076	0.07206	0	0	0	0	0	0
3169-LR-344	CNGHS-00100X-2129_covered_b37	4404	0.983424	0.98553	0.01447	2.9529	0.526245	0.087773	0.009834	0.002379	0	0	0
3169-LR-341	CNGHS-00100X-2129_covered_b37	185996	0.997812	0.985867	0.014133	126.668	0.950268	0.750628	0.571516	0.472113	0.414854	0.375462	0.303939
3169-LR-343	CNGHS-00100X-2129_covered_b37	28908	0.991352	0.985965	0.014035	19.4747	0.946287	0.660721	0.384401	0.227924	0.130429	0.073943	0.00372
3169-LR-340	CNGHS-00100X-2129_covered_b37	221786	0.998264	0.987273	0.012727	151.367	0.953573	0.722718	0.533526	0.432276	0.39163	0.36922	0.325198
3169-LR-345	CNGHS-00100X-2129_covered_b37	48122	0.994161	0.984299	0.015701	32.5097	0.966467	0.7832	0.568727	0.416026	0.305177	0.218975	0.040569
3169-LR-342	CNGHS-00100X-2129_covered_b37	159940	0.998312	0.985347	0.014653	108.844	0.832047	0.481286	0.385455	0.365588	0.355401	0.345654	0.29256
3169-LR-348	CNGHS-00100X-2129_covered_b37	97256	0.992453	0.982359	0.017641	65.4997	0.982962	0.908594	0.796364	0.682538	0.573659	0.479598	0.215337
3169-LR-347	CNGHS-00100X-2129_covered_b37	108360	0.992073	0.98555	0.01445	73.211	0.99057	0.92884	0.838739	0.739259	0.653543	0.563692	0.261657
3169-LR-349	CNGHS-00100X-2129_covered_b37	125888	0.994956	0.984684	0.015316	85.2637	0.980041	0.849929	0.700753	0.584179	0.497224	0.437929	0.280388
3169-LR-352	CNGHS-00100X-2129_covered_b37	313848	0.99286	0.985146	0.014854	212.498	0.997892	0.986595	0.963489	0.943422	0.911076	0.881073	0.735463
3169-LR-353	CNGHS-00100X-2129_covered_b37	151892	0.9942	0.984575	0.015425	102.84	0.991742	0.94335	0.869494	0.797147	0.725174	0.654812	0.377596
3169-LR-350	CNGHS-00100X-2129_covered_b37	237132	0.992595	0.984508	0.015492	160.355	0.996475	0.979401	0.95675	0.924936	0.885693	0.842909	0.648764
3169-LR-351	CNGHS-00100X-2129_covered_b37	256584	0.993184	0.986021	0.013979	173.86	0.995943	0.98089	0.954535	0.92205	0.892989	0.855639	0.669813
3169-LR-354	CNGHS-00100X-2129_covered_b37	160592	0.993007	0.985721	0.014279	108.693	0.996142	0.955036	0.88932	0.825937	0.755837	0.69315	0.43423
3169-LR-357	CNGHS-00100X-2129_covered_b37	72812	0.996086	0.984547	0.015453	49.3994	0.954453	0.753253	0.573746	0.452742	0.37161	0.312612	0.15593
3169-LR-356	CNGHS-00100X-2129_covered_b37	104624	0.998184	0.983246	0.016754	71.0294	0.803952	0.452941	0.37252	0.350806	0.333794	0.317012	0.238423
3169-LR-355	CNGHS-00100X-2129_covered_b37	164358	0.995978	0.983669	0.016331	111.295	0.986641	0.914151	0.807088	0.707645	0.633778	0.565611	0.341141
3169-LR-359	CNGHS-00100X-2129_covered_b37	151882	0.994851	0.985585	0.014415	102.967	0.986446	0.927812	0.824244	0.735396	0.664262	0.588313	0.334766
3169-LR-358	CNGHS-00100X-2129_covered_b37	89404	0.998233	0.983771	0.016229	60.7359	0.769943	0.421726	0.361336	0.344001	0.326129	0.309404	0.224148
3169-LR-360	CNGHS-00100X-2129_covered_b37	231552	0.998592	0.985586	0.014414	158.038	0.872989	0.521195	0.396082	0.371292	0.364022	0.358112	0.321673
3169-LR-361	CNGHS-00100X-2129_covered_b37	701138	0.995278	0.98509	0.01491	474.513	0.996526	0.988739	0.979621	0.969521	0.960491	0.945591	0.848465
3169-LR-369	CNGHS-00100X-2129_covered_b37	323584	0.998853	0.985195	0.014805	220.256	0.926026	0.628764	0.464955	0.400907	0.378742	0.369722	0.342492
3169-LR-370	CNGHS-00100X-2129_covered_b37	225202	0.997837	0.985573	0.014427	152.987	0.912979	0.630381	0.472102	0.410587	0.383459	0.366964	0.332295
3169-LR-363	CNGHS-00100X-2129_covered_b37	718538	0.996784	0.985985	0.014015	488.385	0.996367	0.987552	0.977979	0.957252	0.937093	0.917645	0.769544
3169-LR-367	CNGHS-00100X-2129_covered_b37	381606	0.995385	0.987551	0.012449	259.177	0.995615	0.981233	0.955758	0.925852	0.898801	0.87481	0.715028
3169-LR-365	CNGHS-00100X-2129_covered_b37	556426	0.998508	0.988646	0.011354	380.171	0.987582	0.89741	0.748101	0.634668	0.545631	0.485119	0.375063
3169-LR-368	CNGHS-00100X-2129_covered_b37	474146	0.998722	0.98653	0.01347	322.99	0.970422	0.829985	0.670356	0.569766	0.501645	0.457536	0.376736
3169-LR-366	CNGHS-00100X-2129_covered_b37	791638	0.998458	0.989342	0.010658	540.398	0.992223	0.972269	0.935036	0.89174	0.841706	0.788613	0.574161
3169-LR-371	CNGHS-00100X-2129_covered_b37	614848	0.996048	0.987737	0.012263	418.381	0.992458	0.975026	0.947014	0.915066	0.884194	0.855408	0.719709
3169-LR-362	CNGHS-00100X-2129_covered_b37	1209100	0.997035	0.982965	0.017035	821.228	0.99693	0.984809	0.97781	0.961156	0.941483	0.917707	0.752148
3169-LR-374	CNGHS-00100X-2129_covered_b37	520272	0.998407	0.988046	0.011954	354.736	0.98135	0.886107	0.720221	0.596172	0.506797	0.444883	0.372966
3169-LR-375	CNGHS-00100X-2129_covered_b37	719772	0.99564	0.986364	0.013636	488.304	0.997565	0.990366	0.98508	0.976019	0.969045	0.960322	0.888752
3169-LR-364	CNGHS-00100X-2129_covered_b37	1052176	0.998663	0.989103	0.010897	718.834	0.991251	0.953885	0.883518	0.775479	0.687337	0.607336	0.417192
3169-LR-372	CNGHS-00100X-2129_covered_b37	986548	0.99807	0.985533	0.014467	669.985	0.968974	0.82449	0.695595	0.640982	0.616515	0.602844	0.555409
3169-LR-380	CNGHS-00100X-2129_covered_b37	332786	0.993627	0.986765	0.013235	225.307	0.993625	0.98223	0.964154	0.936699	0.908978	0.879374	0.714936
3169-LR-373	CNGHS-00100X-2129_covered_b37	897724	0.997878	0.98776	0.01224	610.659	0.991399	0.95169	0.877297	0.784842	0.708555	0.644681	0.471734
3169-LR-382	CNGHS-00100X-2129_covered_b37	561488	0.997081	0.987376	0.012624	382.346	0.992366	0.963673	0.92006	0.874621	0.820729	0.783189	0.608968
3169-LR-379	CNGHS-00100X-2129_covered_b37	480674	0.995571	0.986716	0.013284	326.191	0.996956	0.988493	0.975165	0.955901	0.931905	0.905222	0.775801
3169-LR-377	CNGHS-00100X-2129_covered_b37	604506	0.996137	0.987034	0.012966	410.202	0.996245	0.986569	0.974249	0.958347	0.939319	0.914099	0.80454
3169-LR-378	CNGHS-00100X-2129_covered_b37	715060	0.996709	0.987929	0.012071	485.656	0.995907	0.987992	0.971476	0.955497	0.933204	0.909362	0.759787
3169-LR-376	CNGHS-00100X-2129_covered_b37	944604	0.994967	0.986238	0.013762	640.294	0.997145	0.991276	0.986359	0.980946	0.9752	0.968252	0.919288
3169-LR-381	CNGHS-00100X-2129_covered_b37	721008	0.995426	0.987503	0.012497	490.426	0.994976	0.985423	0.973092	0.955748	0.93542	0.91699	0.812031
3169-LR-384	CNGHS-00100X-2129_covered_b37	909604	0.996299	0.987409	0.012591	618.646	0.983566	0.925422	0.831494	0.762196	0.709527	0.658987	0.556509
3169-LR-383	CNGHS-00100X-2129_covered_b37	816298	0.993809	0.985717	0.014283	554.064	0.996127	0.989214	0.981381	0.972862	0.964625	0.950426	0.879057
3169-LR-385	CNGHS-00100X-2129_covered_b37	240924	0.993849	0.981719	0.018281	161.977	0.994131	0.963253	0.908502	0.822801	0.731943	0.647572	0.4184
3169-LR-386	CNGHS-00100X-2129_covered_b37	235068	0.993342	0.98366	0.01634	157.598	0.989317	0.907422	0.746463	0.624384	0.536575	0.472624	0.362922
3169-LR-390	CNGHS-00100X-2129_covered_b37	203876	0.997199	0.984933	0.015067	138.021	0.944159	0.641929	0.457024	0.396225	0.378681	0.368217	0.345014
3169-LR-388	CNGHS-00100X-2129_covered_b37	436890	0.996521	0.984566	0.015434	295.514	0.978705	0.840878	0.666042	0.54314	0.465323	0.417192	0.369706
3169-LR-389	CNGHS-00100X-2129_covered_b37	403742	0.997256	0.986324	0.013676	273.751	0.957881	0.74392	0.579861	0.483753	0.435786	0.402851	0.370443
3169-LR-387	CNGHS-00100X-2129_covered_b37	340942	0.996835	0.985013	0.014987	230.92	0.98552	0.894887	0.72679	0.573153	0.474676	0.421066	0.364743
3169-LR-391	CNGHS-00100X-2129_covered_b37	305320	0.997734	0.986866	0.013134	207.301	0.945985	0.753263	0.609035	0.50384	0.441966	0.407425	0.359212
3169-LR-392	CNGHS-00100X-2129_covered_b37	184648	0.997048	0.983997	0.016003	124.927	0.935747	0.642092	0.433504	0.380267	0.368402	0.36283	0.332811
3169-LR-396	CNGHS-00100X-2129_covered_b37	124818	0.996803	0.98273	0.01727	84.3264	0.863989	0.468935	0.377263	0.365992	0.35734	0.347547	0.296341
3169-LR-394	CNGHS-00100X-2129_covered_b37	161326	0.996628	0.983749	0.016251	109.083	0.920336	0.607418	0.432301	0.38107	0.366964	0.358261	0.31607
3169-LR-393	CNGHS-00100X-2129_covered_b37	310010	0.998448	0.987392	0.012608	210.851	0.906808	0.571633	0.426699	0.387599	0.37361	0.369809	0.35495
3169-LR-395	CNGHS-00100X-2129_covered_b37	221874	0.997548	0.985905	0.014095	150.603	0.917584	0.566	0.409676	0.374961	0.369604	0.366048	0.346708
3169-LR-397	CNGHS-00100X-2129_covered_b37	294494	0.9962	0.985332	0.014668	199.258	0.949234	0.662041	0.463988	0.398415	0.378031	0.371185	0.360993
3169-LR-399	CNGHS-00100X-2129_covered_b37	274664	0.995059	0.985113	0.014887	185.177	0.985341	0.885084	0.699903	0.550344	0.459414	0.410976	0.358757
3169-LR-404	CNGHS-00100X-2129_covered_b37	199754	0.997272	0.986604	0.013396	135.32	0.960726	0.714946	0.515152	0.419904	0.380093	0.366826	0.33122
3169-LR-398	CNGHS-00100X-2129_covered_b37	518070	0.996168	0.985156	0.014844	350.627	0.993343	0.956996	0.883943	0.774594	0.665648	0.583539	0.391528
3169-LR-406	CNGHS-00100X-2129_covered_b37	217960	0.994967	0.985451	0.014549	147.286	0.987403	0.929976	0.83373	0.737816	0.660031	0.579334	0.369179
3169-LR-403	CNGHS-00100X-2129_covered_b37	238750	0.996825	0.986649	0.013351	161.69	0.983402	0.892088	0.740861	0.604056	0.511827	0.449682	0.350612
3169-LR-405	CNGHS-00100X-2129_covered_b37	201708	0.997491	0.986976	0.013024	137.043	0.965044	0.81157	0.626001	0.50999	0.432936	0.39468	0.32068
3169-LR-401	CNGHS-00100X-2129_covered_b37	320888	0.994668	0.985751	0.014249	216.509	0.991409	0.977314	0.944512	0.889039	0.835633	0.772475	0.490706
3169-LR-409	CNGHS-00100X-2129_covered_b37	16134	0.55882	0.981865	0.018135	5.92323	0.817204	0.230656	0.026846	0.004845	0.000179	0	0
3169-LR-400	CNGHS-00100X-2129_covered_b37	397324	0.995726	0.985925	0.014075	268.293	0.990437	0.922828	0.770997	0.616029	0.509494	0.44498	0.369251
3169-LR-408	CNGHS-00100X-2129_covered_b37	137848	0.996482	0.984622	0.015378	93.2257	0.900587	0.598418	0.467672	0.407758	0.378016	0.359509	0.307122
3169-LR-407	CNGHS-00100X-2129_covered_b37	176040	0.997785	0.985596	0.014404	119.488	0.902536	0.601974	0.444115	0.387512	0.368105	0.35823	0.321095
3169-LR-410	CNGHS-00100X-2129_covered_b37	31856	0.817993	0.979963	0.020037	17.5153	0.948968	0.65516	0.354541	0.178632	0.090715	0.044488	0
3169-LR-402	CNGHS-00100X-2129_covered_b37	416340	0.997464	0.98718	0.01282	282.352	0.965781	0.711702	0.492389	0.406683	0.380364	0.375079	0.366447
3169-LR-412	CNGHS-00100X-2129_covered_b37	189748	0.987336	0.981228	0.018772	126.327	0.994812	0.982645	0.964047	0.942803	0.910544	0.862096	0.569786
3169-LR-411	CNGHS-00100X-2129_covered_b37	275272	0.990914	0.982606	0.017394	184.692	0.995206	0.986533	0.978229	0.965924	0.947444	0.93257	0.778324
3169-LR-413	CNGHS-00100X-2129_covered_b37	201160	0.989769	0.98246	0.01754	134.856	0.997861	0.982773	0.967925	0.945428	0.911628	0.874032	0.605192
3169-LR-417	CNGHS-00100X-2129_covered_b37	23364	0.989	0.984434	0.015566	15.7141	0.928415	0.557113	0.296285	0.164433	0.085993	0.045071	0.000573
3169-LR-415	CNGHS-00100X-2129_covered_b37	56828	0.992539	0.983968	0.016032	38.3278	0.975461	0.856109	0.675447	0.510798	0.383511	0.280639	0.05337
3169-LR-419	CNGHS-00100X-2129_covered_b37	50474	0.923882	0.982635	0.017365	31.5094	0.975369	0.818554	0.592017	0.418645	0.297482	0.206849	0.024452
3169-LR-420	CNGHS-00100X-2129_covered_b37	32134	0.987552	0.984189	0.015811	21.5531	0.95565	0.709016	0.420221	0.25566	0.158943	0.094588	0.004334
3169-LR-418	CNGHS-00100X-2129_covered_b37	57024	0.991582	0.98371	0.01629	38.3834	0.977585	0.869474	0.692356	0.517414	0.391794	0.289531	0.051349
3169-LR-414	CNGHS-00100X-2129_covered_b37	107164	0.991798	0.983751	0.016249	72.1696	0.990243	0.955579	0.884363	0.792389	0.686728	0.586798	0.24621
3169-LR-416	CNGHS-00100X-2129_covered_b37	93132	0.991185	0.98456	0.01544	62.6781	0.991655	0.940511	0.843006	0.738589	0.628268	0.524214	0.187176
3169-LR-421	CNGHS-00100X-2129_covered_b37	259778	0.995173	0.984149	0.015851	175.514	0.991384	0.957815	0.882173	0.792685	0.699555	0.629255	0.425041
3169-LR-422	CNGHS-00100X-2129_covered_b37	362522	0.99389	0.983024	0.016976	244.267	0.997339	0.983464	0.966211	0.943115	0.91149	0.876299	0.671195
3169-LR-427	CNGHS-00100X-2129_covered_b37	132578	0.992314	0.985199	0.014801	89.4007	0.991507	0.961463	0.903447	0.831361	0.756517	0.681141	0.359545
3169-LR-423	CNGHS-00100X-2129_covered_b37	340422	0.99607	0.984538	0.015462	230.184	0.98968	0.947909	0.858023	0.754419	0.656843	0.598075	0.423184
3169-LR-425	CNGHS-00100X-2129_covered_b37	295900	0.995931	0.98406	0.01594	199.802	0.993067	0.969613	0.912002	0.830987	0.741403	0.654075	0.420528
3169-LR-428	CNGHS-00100X-2129_covered_b37	150024	0.994254	0.983423	0.016577	101.119	0.990928	0.946272	0.857225	0.762851	0.679299	0.603529	0.348867
3169-LR-426	CNGHS-00100X-2129_covered_b37	295328	0.997095	0.985382	0.014618	200.169	0.987541	0.903974	0.785011	0.672673	0.590922	0.522423	0.377192
3169-LR-424	CNGHS-00100X-2129_covered_b37	464832	0.996487	0.984233	0.015767	314.731	0.996245	0.975451	0.940521	0.891715	0.833796	0.762882	0.515193
3169-LR-430	CNGHS-00100X-2129_covered_b37	103876	0.997545	0.983844	0.016156	70.3632	0.816359	0.42741	0.369179	0.357713	0.341387	0.323791	0.24447
3169-LR-429	CNGHS-00100X-2129_covered_b37	162440	0.997538	0.984041	0.015959	110.016	0.913966	0.579328	0.423921	0.381633	0.365536	0.359949	0.327173
3169-LR-432	CNGHS-00100X-2129_covered_b37	153938	0.997402	0.984791	0.015209	104.382	0.917773	0.569147	0.411017	0.372505	0.362533	0.355846	0.314131
3169-LR-431	CNGHS-00100X-2129_covered_b37	186856	0.997383	0.984673	0.015327	126.751	0.913501	0.593624	0.431145	0.379269	0.367343	0.362784	0.320813
3169-LR-433	CNGHS-00100X-2129_covered_b37	250430	0.995651	0.984944	0.015056	169.29	0.844495	0.434773	0.378491	0.373441	0.372193	0.369855	0.356245
3169-LR-435	CNGHS-00100X-2129_covered_b37	248544	0.995808	0.986175	0.013825	168.113	0.778078	0.403183	0.378752	0.376414	0.374362	0.371666	0.359125
3169-LR-434	CNGHS-00100X-2129_covered_b37	351948	0.995965	0.985639	0.014361	237.954	0.845979	0.435305	0.378906	0.376992	0.376317	0.373702	0.366529
3169-LR-439	CNGHS-00100X-2129_covered_b37	142618	0.991901	0.984598	0.015402	95.854	0.993768	0.95474	0.88184	0.791406	0.700103	0.615164	0.339166
3169-LR-438	CNGHS-00100X-2129_covered_b37	231012	0.997091	0.985224	0.014776	156.219	0.893071	0.500402	0.387798	0.376542	0.371497	0.370458	0.355498
3169-LR-442	CNGHS-00100X-2129_covered_b37	139006	0.996827	0.9855	0.0145	94.0179	0.811258	0.420303	0.375652	0.367885	0.364457	0.355897	0.312376
3169-LR-437	CNGHS-00100X-2129_covered_b37	307426	0.996894	0.986683	0.013317	208.007	0.892595	0.499056	0.393575	0.377908	0.375984	0.373738	0.363715
3169-LR-441	CNGHS-00100X-2129_covered_b37	134230	0.997452	0.98743	0.01257	91.1186	0.610554	0.376522	0.370018	0.363423	0.355938	0.351676	0.307792
3169-LR-436	CNGHS-00100X-2129_covered_b37	317722	0.996475	0.985357	0.014643	215.078	0.969153	0.770997	0.564219	0.448577	0.399863	0.381316	0.364129
3169-LR-440	CNGHS-00100X-2129_covered_b37	157780	0.997389	0.987377	0.012623	107.021	0.913736	0.559354	0.405481	0.373636	0.363925	0.356409	0.316894
3169-LR-444	CNGHS-00100X-2129_covered_b37	158730	0.994343	0.982298	0.017702	106.886	0.969485	0.771314	0.538264	0.432429	0.385619	0.36832	0.328667
3169-LR-443	CNGHS-00100X-2129_covered_b37	128190	0.99727	0.987039	0.012961	87.0016	0.789252	0.410879	0.373186	0.367455	0.359642	0.349466	0.299304
3169-LR-445	CNGHS-00100X-2129_covered_b37	321392	0.996848	0.983465	0.016535	217.412	0.982763	0.870379	0.709179	0.620675	0.568077	0.525222	0.386913
3169-LR-446	CNGHS-00100X-2129_covered_b37	347214	0.992613	0.981205	0.018795	233.247	0.996777	0.988923	0.979299	0.966983	0.953747	0.932104	0.767067
3169-LR-447	CNGHS-00100X-2129_covered_b37	289714	0.990214	0.981013	0.018987	193.612	0.998782	0.989885	0.982471	0.973676	0.960813	0.945934	0.78279
3169-LR-449	CNGHS-00100X-2129_covered_b37	298802	0.99489	0.982744	0.017256	201.566	0.993932	0.964666	0.883401	0.780268	0.695186	0.625986	0.414435
3169-LR-458	CNGHS-00100X-2129_covered_b37	8574	0.126079	0.91792	0.08208	0.322277	0.096435	0.000379	0	0	0	0	0
3169-LR-454	CNGHS-00100X-2129_covered_b37	87974	0.994589	0.979735	0.020265	59.179	0.970724	0.779495	0.584573	0.469319	0.399065	0.351088	0.209151
3169-LR-455	CNGHS-00100X-2129_covered_b37	85206	0.936354	0.977019	0.022981	53.8513	0.988565	0.928108	0.794318	0.650647	0.52645	0.434036	0.144019
3169-LR-448	CNGHS-00100X-2129_covered_b37	378696	0.994872	0.982467	0.017533	255.062	0.995441	0.977406	0.933793	0.855792	0.774573	0.69996	0.48341
3169-LR-453	CNGHS-00100X-2129_covered_b37	110766	0.99275	0.983405	0.016595	74.6899	0.994423	0.958684	0.871264	0.774143	0.681822	0.581784	0.259891
3169-LR-452	CNGHS-00100X-2129_covered_b37	171276	0.994687	0.983533	0.016467	115.646	0.986922	0.858289	0.694316	0.566271	0.473402	0.421997	0.330811
3169-LR-450	CNGHS-00100X-2129_covered_b37	290950	0.99656	0.98285	0.01715	196.82	0.993973	0.956208	0.872835	0.772685	0.680041	0.605151	0.40832
3169-LR-456	CNGHS-00100X-2129_covered_b37	138068	0.970594	0.978551	0.021449	90.8025	0.988631	0.921176	0.79243	0.684421	0.602537	0.532492	0.32065
3169-LR-451	CNGHS-00100X-2129_covered_b37	294392	0.996746	0.983193	0.016807	199.143	0.986733	0.92443	0.809109	0.709824	0.626134	0.56402	0.395488
3169-LR-459	CNGHS-00100X-2129_covered_b37	306376	0.994288	0.981479	0.018521	206.303	0.993993	0.977656	0.926415	0.827626	0.728351	0.629511	0.403363
3169-LR-460	CNGHS-00100X-2129_covered_b37	50906	0.843967	0.978561	0.021439	28.7755	0.962859	0.760319	0.513055	0.354045	0.251951	0.176334	0.031446
3169-LR-457	CNGHS-00100X-2129_covered_b37	467790	0.995013	0.980265	0.019735	315.377	0.998132	0.986999	0.970949	0.946737	0.912084	0.870865	0.623719
3169-LR-465	CNGHS-00100X-2129_covered_b37	114322	0.993475	0.982898	0.017102	77.1427	0.990852	0.945617	0.870241	0.77731	0.679069	0.586722	0.2807
3169-LR-461	CNGHS-00100X-2129_covered_b37	238022	0.991413	0.981886	0.018114	159.699	0.997764	0.986687	0.975298	0.958608	0.936233	0.901165	0.658235
3169-LR-466	CNGHS-00100X-2129_covered_b37	65788	0.996398	0.982063	0.017937	44.4678	0.920996	0.576381	0.395698	0.346907	0.318659	0.294632	0.172507
3169-LR-464	CNGHS-00100X-2129_covered_b37	176168	0.993097	0.98396	0.01604	118.729	0.994735	0.978552	0.943852	0.89346	0.839629	0.781399	0.486751
3169-LR-462	CNGHS-00100X-2129_covered_b37	224646	0.990777	0.982424	0.017576	150.669	0.998317	0.986881	0.977134	0.961248	0.937395	0.906993	0.669859
3169-LR-463	CNGHS-00100X-2129_covered_b37	234606	0.993709	0.98335	0.01665	158.075	0.997278	0.98484	0.966119	0.935169	0.900213	0.860878	0.593342
3169-LR-471	CNGHS-00100X-2129_covered_b37	224682	0.991788	0.98117	0.01883	150.464	0.997401	0.984993	0.961458	0.916003	0.848041	0.778677	0.484044
3169-LR-470	CNGHS-00100X-2129_covered_b37	264976	0.992554	0.979428	0.020572	177.529	0.997994	0.980491	0.936699	0.869402	0.774174	0.687593	0.433519
3169-LR-467	CNGHS-00100X-2129_covered_b37	231500	0.992285	0.980618	0.019382	156.295	0.994111	0.981642	0.957211	0.926087	0.892053	0.853101	0.632739
3169-LR-468	CNGHS-00100X-2129_covered_b37	369132	0.994265	0.982057	0.017943	249.072	0.996076	0.987531	0.974909	0.956643	0.933348	0.906716	0.721715
3169-LR-469	CNGHS-00100X-2129_covered_b37	534938	0.989214	0.982076	0.017924	353.397	0.998798	0.993221	0.987332	0.977805	0.96245	0.942583	0.831443
3169-LR-472	CNGHS-00100X-2129_covered_b37	275822	0.990907	0.981192	0.018808	184.297	0.997309	0.989368	0.975978	0.953829	0.922439	0.879149	0.626221
3169-LR-475	CNGHS-00100X-2129_covered_b37	190108	0.994498	0.982539	0.017461	128.148	0.994367	0.95938	0.866445	0.738205	0.614223	0.521845	0.355897
3169-LR-473	CNGHS-00100X-2129_covered_b37	314098	0.993384	0.982743	0.017257	211.562	0.997953	0.985285	0.973481	0.95585	0.929311	0.893664	0.663469
3169-LR-478	CNGHS-00100X-2129_covered_b37	34572	0.837672	0.979248	0.020752	19.4954	0.944517	0.635067	0.370648	0.221723	0.142581	0.085808	0.003152
3169-LR-476	CNGHS-00100X-2129_covered_b37	63192	0.887233	0.980394	0.019606	37.909	0.943222	0.665664	0.434164	0.354193	0.312929	0.278971	0.122888
3169-LR-474	CNGHS-00100X-2129_covered_b37	272554	0.991349	0.981258	0.018742	182.685	0.996966	0.988672	0.978603	0.962225	0.943888	0.910257	0.689133
3169-LR-477	CNGHS-00100X-2129_covered_b37	72806	0.920913	0.977885	0.022115	45.3163	0.981678	0.902434	0.730863	0.575701	0.447579	0.339662	0.094394
3169-LR-479	CNGHS-00100X-2129_covered_b37	124084	0.962953	0.981163	0.018837	81.2567	0.991942	0.957717	0.883795	0.781486	0.679402	0.596648	0.305889
3169-LR-480	CNGHS-00100X-2129_covered_b37	157306	0.97304	0.978078	0.021922	103.959	0.993308	0.974223	0.940567	0.895169	0.838565	0.772399	0.434159
